# Supplementary material for: Elevated mortality and upregulated SARS-CoV-2-associated pathways in innate and adaptive immune cells from individuals with Down syndrome
Source: PLoS One. 2026 Jan 5;21(1):e0338519. doi: 10.1371/journal.pone.0338519 (PMC12768363; doi:10.1371/journal.pone.0338519)
Supplement: S4 Table — (XLSX) [file pone.0338519.s004.xlsx]

## Sheet: Table S4 - Fig 2 - Monocytes_Up
Cluster	ID	Description	GeneRatio	BgRatio	pvalue	p.adjust	qvalue	geneID	Count
cytokine receptor interaction	WP_SARSCOV2_INNATE_IMMUNITY_EVASION_AND_CELLSPECIFIC_IMMUNE_RESPONSE	WP_SARSCOV2_INNATE_IMMUNITY_EVASION_AND_CELLSPECIFIC_IMMUNE_RESPONSE	14/517	68/13343	2.59e-07	0.00045	0.00043	CXCL2/PPBP/CCL5/IFIT2/IL10/MX1/IRF7/TLR7/IFNAR1/DDX58/CXCR2/IFNAR2/HAVCR2/RIPK1	14
interferon beta signaling	REACTOME_INTERFERON_SIGNALING	REACTOME_INTERFERON_SIGNALING	23/517	203/13343	3.91e-06	0.00339658	0.00324208	NCAM1/IFI27/IFIT1/IFIT2/IFIT3/MX1/USP18/MX2/IRF7/IFNAR1/DDX58/IFNAR2/IRF4/TRIM21/IFNGR2/RNASEL/TRIM68/CAMK2D/NUP43/NUP62/TRIM35/NUP205/KPNA2	23
hsf1 mediated heat	REACTOME_ATTENUATION_PHASE	REACTOME_ATTENUATION_PHASE	8/517	28/13343	7.53e-06	0.00436416	0.00416566	HSPA1A/HSPB1/HSPA6/HSPH1/HSPA8/HSP90AA1/SERPINH1/MRPL18	8
hsf1 mediated heat	REACTOME_HSF1_DEPENDENT_TRANSACTIVATION	REACTOME_HSF1_DEPENDENT_TRANSACTIVATION	9/517	38/13343	1.1e-05	0.00476015	0.00454364	HSPA1A/HSPB1/HSPA6/HSPH1/HSPA8/HSP90AA1/SERPINH1/CAMK2D/MRPL18	9
interferon beta signaling	REACTOME_INTERFERON_ALPHA_BETA_SIGNALING	REACTOME_INTERFERON_ALPHA_BETA_SIGNALING	12/517	71/13343	1.6e-05	0.00557182	0.00531839	IFI27/IFIT1/IFIT2/IFIT3/MX1/USP18/MX2/IRF7/IFNAR1/IFNAR2/IRF4/RNASEL	12
hsf1 mediated heat	REACTOME_CELLULAR_RESPONSE_TO_HEAT_STRESS	REACTOME_CELLULAR_RESPONSE_TO_HEAT_STRESS	13/517	101/13343	0.000137	0.0319772	0.0305227	HSPA1A/HSPB1/HSPA6/HSPA13/HSPH1/HSPA8/HSP90AA1/SERPINH1/CAMK2D/MRPL18/NUP43/NUP62/NUP205	13
hsf1 mediated heat	REACTOME_HSF1_ACTIVATION	REACTOME_HSF1_ACTIVATION	7/517	31/13343	0.000147	0.0319772	0.0305227	HSPA1A/HSPB1/HSPA6/HSPH1/HSP90AA1/SERPINH1/MRPL18	7
interferon beta signaling	WP_IMMUNE_RESPONSE_TO_TUBERCULOSIS	WP_IMMUNE_RESPONSE_TO_TUBERCULOSIS	6/517	23/13343	0.000189	0.0364725	0.0348136	IFIT1/IFIT3/MX1/IFNAR1/IFNAR2/IFNGR2	6
cytokine receptor interaction	WP_REGULATORY_CIRCUITS_OF_THE_STAT3_SIGNALING_PATHWAY	WP_REGULATORY_CIRCUITS_OF_THE_STAT3_SIGNALING_PATHWAY	11/517	79/13343	0.000221	0.0383558	0.0366112	DUSP2/IL2RB/F2R/IL21R/IFNAR1/IFNAR2/PDGFRB/IL2RG/IL10RB/IFNGR2/CSF2RB	11
cytokine receptor interaction	KEGG_CYTOKINE_CYTOKINE_RECEPTOR_INTERACTION	KEGG_CYTOKINE_CYTOKINE_RECEPTOR_INTERACTION	23/517	265/13343	0.000263	0.0415187	0.0396303	CXCL2/PPBP/CCL5/IL10/IL2RB/IL7/CX3CR1/CCR5/ACVRL1/CCR2/IL21R/IFNAR1/CXCR2/TNFRSF10C/IFNAR2/PDGFRB/TNFSF10/CD40/IL2RG/IL10RB/IFNGR2/CSF1R/CSF2RB	23
hsf1 mediated heat	REACTOME_REGULATION_OF_HSF1_MEDIATED_HEAT_SHOCK_RESPONSE	REACTOME_REGULATION_OF_HSF1_MEDIATED_HEAT_SHOCK_RESPONSE	11/517	82/13343	0.000308	0.0420133	0.0401023	HSPA1A/HSPB1/HSPA6/HSPA13/HSPH1/HSPA8/SERPINH1/MRPL18/NUP43/NUP62/NUP205	11
hsf1 mediated heat	REACTOME_HSP90_CHAPERONE_CYCLE_FOR_STEROID_HORMONE_RECEPTORS_SHR_IN_THE_PRESENCE_OF_LIGAND	REACTOME_HSP90_CHAPERONE_CYCLE_FOR_STEROID_HORMONE_RECEPTORS_SHR_IN_THE_PRESENCE_OF_LIGAND	9/517	57/13343	0.000314	0.0420133	0.0401023	TUBB1/HSPA1A/DNAJA4/HSPA8/HSP90AA1/DNAJA1/DCTN5/DYNLL1/TUBA1B	9
