# Supplementary material for: Elevated mortality and upregulated SARS-CoV-2-associated pathways in innate and adaptive immune cells from individuals with Down syndrome
Source: PLoS One. 2026 Jan 5;21(1):e0338519. doi: 10.1371/journal.pone.0338519 (PMC12768363; doi:10.1371/journal.pone.0338519)
Supplement: S5 Table — (XLSX) [file pone.0338519.s005.xlsx]

## Sheet: Table S5 Fig 3 - Tcell_Up-reg_p
Cluster	ID	Description	GeneRatio	BgRatio	pvalue	p.adjust	qvalue	geneID	Count
processing degradation regulation	REACTOME_CELL_CYCLE_CHECKPOINTS	REACTOME_CELL_CYCLE_CHECKPOINTS	60/1252	292/13343	3.89404e-09	2.93221e-06	2.32686e-06	MCM10/CLSPN/GTSE1/CDC25A/BUB1B/CDC20/CCNB2/CENPE/BRCA1/RBBP8/CDC6/KIF18A/CCNA2/BUB1/PLK1/DYNLL1/CCNB1/CENPO/CDCA8/RMI1/CHEK1/NUF2/PSMA5/CENPN/YWHAQ/CKAP5/MCM4/PSMA4/PPP2R5C/TP53/MCM3/YWHAH/PSMD1/PSMA6/PSMB10/PSMC4/PSMB8/PSMC6/MCM6/PSMD10/PSME3/ZWILCH/RCC2/RPA2/PSMB2/RPA1/NUP37/SKA2/DYNC1I2/SEC13/RNF8/PSME4/PPP2R5A/PSMC3/PAFAH1B1/PSMD13/PSMA3/NBN/PPP2R5D/PSMC2	60
processing degradation regulation	REACTOME_MITOTIC_G2_G2_M_PHASES	REACTOME_MITOTIC_G2_G2_M_PHASES	46/1252	200/13343	6.90237e-09	3.2348e-06	2.56698e-06	GTSE1/CDC25A/NEK2/AURKA/CCNB2/FOXM1/TPX2/HMMR/CEP78/PCNT/CCNA2/FKBPL/PLK1/DYNLL1/CCNB1/RAB8A/ACTR1A/PSMA5/CKAP5/HSP90AA1/PSMA4/TP53/NME7/PSMD1/PSMA6/PSMB10/OPTN/E2F3/PSMC4/PSMB8/PSMC6/PSMD10/PSME3/PSMB2/DYNC1I2/BORA/RBX1/PCM1/PSME4/PSMC3/PAFAH1B1/RBBP4/PSMD13/PSMA3/PPP1R12A/PSMC2	46
processing degradation regulation	REACTOME_MITOTIC_G1_PHASE_AND_G1_S_TRANSITION	REACTOME_MITOTIC_G1_PHASE_AND_G1_S_TRANSITION	38/1252	149/13343	7.15981e-09	3.2348e-06	2.56698e-06	CDKN2B/MCM10/LYN/CDC25A/E2F2/RRM2/CDC6/TOP2A/CCNA2/CCNB1/PCNA/SRC/PSMA5/MCM4/PSMA4/CDKN2C/MCM3/PSMD1/PSMA6/PSMB10/E2F3/PSMC4/PSMB8/PRIM2/PSMC6/MCM6/PSMD10/PSME3/RPA2/PSMB2/RPA1/PSMC3/JAK2/RBBP4/PSMD13/PSMA3/DYRK1A/PSMC2	38
rhoq gtpase cycle	REACTOME_RHO_GTPASE_CYCLE	REACTOME_RHO_GTPASE_CYCLE	80/1252	450/13343	1.25671e-08	4.73151e-06	3.75469e-06	DOCK5/ARHGEF28/MYO6/PAK6/PIK3R3/DLG5/STARD8/JAG1/SLC1A5/ARHGEF10/RTKN/EFHD2/KIF14/VANGL1/PLEKHG3/RHOU/DEPDC1B/PLEKHG1/ECT2/ARHGAP10/ARHGAP11A/EPSTI1/STOM/ARHGAP18/ITSN1/IQGAP1/CDC42EP3/CYFIP1/RHOC/ITGB1/SRGAP2/SRC/TMOD3/DOCK8/PAK1/TPM4/SPTAN1/TJP2/CIT/STIP1/LMNB1/RRAS2/DBN1/VCP/HSP90AA1/NCKAP1L/RACGAP1/STK38/PICALM/COPS4/ARHGAP25/PREX1/ACTB/HMOX2/ROCK1/LBR/SHMT2/WIPF1/IQGAP2/CSK/DIAPH1/RALBP1/ELM…	80
processing degradation regulation	REACTOME_SIGNALING_BY_INTERLEUKINS	REACTOME_SIGNALING_BY_INTERLEUKINS	81/1252	463/13343	2.13649e-08	6.89475e-06	5.47133e-06	FASLG/IFNG/CCR5/PIK3R3/ITGAM/HAVCR2/LYN/IL7/CCL4/CCL5/CCR2/ITGB2/BATF/IL10RB/CISH/HMOX1/RHOU/IFNLR1/ITGB1/RAP1B/CAPZA1/BCL2L1/IL2RB/HNRNPF/ANXA2/TNFRSF1B/LGALS9/PSMA5/TBK1/IL10RA/LMNB1/HSP90AA1/PTPN7/MSN/PSMA4/TP53/IKBKG/MYD88/CASP3/SOD1/PSMD1/PTPN4/RPS6KA1/MAP2K3/PTPN18/LCP1/PSMA6/PSMB10/HSPA8/ANXA1/CASP1/PSMC4/PSMB8/STAT3/PSMC6/PSMD10/PSME3/MAPK14/PSMB2/GSTO1/MAPK1/RBX1/PTPN6/PSME4/NKIRAS2/PSMC…	81
metabolic glycolysis senescence	WP_METABOLIC_REPROGRAMMING_IN_COLON_CANCER	WP_METABOLIC_REPROGRAMMING_IN_COLON_CANCER	18/1252	44/13343	2.70844e-08	7.64795e-06	6.06904e-06	GART/SLC1A5/PSAT1/PSPH/PFKL/IDH2/SLC16A3/PDHB/PGAM1/SLC2A1/ACLY/SHMT2/G6PD/LDHA/GOT2/ENO1/TALDO1/GLUD1	18
processing degradation regulation	REACTOME_APOPTOSIS	REACTOME_APOPTOSIS	41/1252	179/13343	5.12367e-08	1.28604e-05	1.02054e-05	GZMB/FASLG/CLSPN/DAPK2/ARHGAP10/DYNLL1/BCL2L1/SPTAN1/TJP2/PSMA5/YWHAQ/LMNB1/PSMA4/TP53/CASP3/YWHAH/PSMD1/FAS/ROCK1/CASP9/PSMA6/PSMB10/BAK1/PSMC4/TNFSF10/PSMB8/STAT3/CASP7/PSMC6/PSMD10/PSME3/PSMB2/MAPK1/PRKCD/PSME4/PSMC3/APPL1/PSMD13/PSMA3/RIPK1/PSMC2	41
chemokine pdgfrb cxcr4	PID_CXCR4_PATHWAY	PID_CXCR4_PATHWAY	28/1252	100/13343	8.04459e-08	1.81727e-05	1.4421e-05	FGR/PIK3R3/ITGA1/LYN/GNAZ/RHOC/ITGB1/RAP1B/SRC/PAK1/PIK3CG/VPS4B/CD3G/GNG2/LIMK1/ITGA4/PXN/PTPRC/CSK/STAT3/RALB/CD247/ITCH/GNAI3/PTPN6/JAK2/ITGA5/PTK2B	28
processing degradation regulation	REACTOME_MITOTIC_METAPHASE_AND_ANAPHASE	REACTOME_MITOTIC_METAPHASE_AND_ANAPHASE	48/1252	236/13343	1.94504e-07	3.69284e-05	2.93045e-05	BUB1B/CDC20/CCNB2/CENPE/KIF18A/CDCA5/BUB1/ESPL1/PLK1/DYNLL1/CCNB1/CENPO/CDCA8/PTTG1/NUF2/PSMA5/CENPN/LMNB1/CKAP5/NUP62/PSMA4/PPP2R5C/PSMD1/LBR/PSMA6/PSMB10/PSMC4/PSMB8/PSMC6/PSMD10/PSME3/ZWILCH/RCC2/PSMB2/NUP37/SKA2/DYNC1I2/SEC13/NUP93/PSME4/PPP2R5A/PSMC3/PAFAH1B1/PSMD13/PSMA3/CHMP2B/PPP2R5D/PSMC2	48
processing degradation regulation	REACTOME_PROGRAMMED_CELL_DEATH	REACTOME_PROGRAMMED_CELL_DEATH	44/1252	208/13343	1.96167e-07	3.69284e-05	2.93045e-05	GZMB/FASLG/CLSPN/DAPK2/ARHGAP10/DYNLL1/BCL2L1/SPTAN1/TJP2/PSMA5/YWHAQ/LMNB1/HSP90AA1/PSMA4/TP53/CASP3/YWHAH/PSMD1/FAS/ROCK1/CASP9/PSMA6/PSMB10/BAK1/CASP1/PSMC4/TNFSF10/PSMB8/STAT3/CASP7/PSMC6/PSMD10/PSME3/PSMB2/MAPK1/PRKCD/PSME4/PSMC3/APPL1/PSMD13/PSMA3/RIPK1/CHMP2B/PSMC2	44
processing degradation regulation	REACTOME_REGULATION_OF_HMOX1_EXPRESSION_AND_ACTIVITY	REACTOME_REGULATION_OF_HMOX1_EXPRESSION_AND_ACTIVITY	21/1252	65/13343	2.3877e-07	4.00201e-05	3.1758e-05	HMOX1/KEAP1/PSMA5/PSMA4/PSMD1/PSMA6/PSMB10/PSMC4/PSMB8/PSMC6/PSMD10/PSME3/PSMB2/PRKCD/RBX1/PSME4/PSMC3/PSMD13/PSMA3/HM13/PSMC2	21
antiviral interferon gamma	REACTOME_INTERFERON_SIGNALING	REACTOME_INTERFERON_SIGNALING	43/1252	203/13343	2.59059e-07	4.00201e-05	3.1758e-05	NCAM1/IFNG/OASL/OAS1/MX1/IFIT3/USP18/MX2/IFNAR1/OAS2/NEDD4/ISG15/CIITA/EIF4G3/IFNAR2/GBP4/FLNA/IFI35/EIF4A3/NUP62/GBP1/EIF4G1/DDX58/TRIM21/TRIM25/UBE2L6/TRIM5/BST2/TRIM35/PSMB8/ADAR/TRIM8/NUP37/PRKCD/SEC13/NUP93/PTPN6/JAK2/PML/KPNA3/TRIM68/TRIM26/EIF4E2	43
processing degradation regulation	REACTOME_AUF1_HNRNP_D0_BINDS_AND_DESTABILIZES_MRNA	REACTOME_AUF1_HNRNP_D0_BINDS_AND_DESTABILIZES_MRNA	19/1252	55/13343	2.72374e-07	4.00201e-05	3.1758e-05	HSPA1A/PSMA5/PSMA4/PSMD1/EIF4G1/PSMA6/PSMB10/HSPA8/PSMC4/PSMB8/PSMC6/PSMD10/PSME3/PSMB2/PSME4/PSMC3/PSMD13/PSMA3/PSMC2	19
processing degradation regulation	REACTOME_ORC1_REMOVAL_FROM_CHROMATIN	REACTOME_ORC1_REMOVAL_FROM_CHROMATIN	22/1252	71/13343	2.83454e-07	4.00201e-05	3.1758e-05	CDC6/CCNA2/PSMA5/MCM4/PSMA4/MCM3/PSMD1/PSMA6/PSMB10/PSMC4/PSMB8/PSMC6/MCM6/PSMD10/PSME3/PSMB2/RBX1/PSME4/PSMC3/PSMD13/PSMA3/PSMC2	22
processing degradation regulation	REACTOME_SEPARATION_OF_SISTER_CHROMATIDS	REACTOME_SEPARATION_OF_SISTER_CHROMATIDS	41/1252	191/13343	3.36837e-07	4.47598e-05	3.55191e-05	BUB1B/CDC20/CENPE/KIF18A/CDCA5/BUB1/ESPL1/PLK1/DYNLL1/CENPO/CDCA8/PTTG1/NUF2/PSMA5/CENPN/CKAP5/PSMA4/PPP2R5C/PSMD1/PSMA6/PSMB10/PSMC4/PSMB8/PSMC6/PSMD10/PSME3/ZWILCH/RCC2/PSMB2/NUP37/SKA2/DYNC1I2/SEC13/PSME4/PPP2R5A/PSMC3/PAFAH1B1/PSMD13/PSMA3/PPP2R5D/PSMC2	41
processing degradation regulation	REACTOME_THE_ROLE_OF_GTSE1_IN_G2_M_PROGRESSION_AFTER_G2_CHECKPOINT	REACTOME_THE_ROLE_OF_GTSE1_IN_G2_M_PROGRESSION_AFTER_G2_CHECKPOINT	23/1252	79/13343	5.34207e-07	6.7043e-05	5.3202e-05	GTSE1/CCNB2/FKBPL/PLK1/CCNB1/PSMA5/HSP90AA1/PSMA4/TP53/PSMD1/PSMA6/PSMB10/PSMC4/PSMB8/PSMC6/PSMD10/PSME3/PSMB2/PSME4/PSMC3/PSMD13/PSMA3/PSMC2	23
processing degradation regulation	REACTOME_G2_M_CHECKPOINTS	REACTOME_G2_M_CHECKPOINTS	37/1252	168/13343	6.43547e-07	7.65143e-05	6.0718e-05	MCM10/CLSPN/GTSE1/CDC25A/CCNB2/BRCA1/RBBP8/CDC6/CCNB1/RMI1/CHEK1/PSMA5/YWHAQ/MCM4/PSMA4/TP53/MCM3/YWHAH/PSMD1/PSMA6/PSMB10/PSMC4/PSMB8/PSMC6/MCM6/PSMD10/PSME3/RPA2/PSMB2/RPA1/RNF8/PSME4/PSMC3/PSMD13/PSMA3/NBN/PSMC2	37
processing degradation regulation	REACTOME_HEDGEHOG_ON_STATE	REACTOME_HEDGEHOG_ON_STATE	24/1252	86/13343	7.17989e-07	8.10969e-05	6.43545e-05	EVC/EVC2/GAS1/PTCH1/PSMA5/PSMA4/PSMD1/PSMA6/PSMB10/PSMC4/SUFU/PSMB8/PSMC6/PSMD10/PSME3/PSMB2/ITCH/RBX1/PSME4/PSMC3/CSNK1A1/PSMD13/PSMA3/PSMC2	24
translation sars infections	REACTOME_SARS_COV_INFECTIONS	REACTOME_SARS_COV_INFECTIONS	35/1252	156/13343	8.09635e-07	8.70936e-05	6.91132e-05	PDCD1/IFNAR1/KEAP1/TLR9/ITGB1/ST3GAL4/ATP1B3/IFNAR2/ATP1A3/STT3A/TBK1/PARP4/CHD4/VCP/HSP90AA1/SRPK2/MGAT2/PARP14/ITGA4/ROCK1/RPN1/AP2A1/FURIN/AP2B1/MGAT1/MAGT1/RBX1/JAK2/CSNK1A1/RBBP4/SRPK1/MTA2/VHL/RIPK1/CHMP2B	35
processing degradation regulation	REACTOME_APC_C_MEDIATED_DEGRADATION_OF_CELL_CYCLE_PROTEINS	REACTOME_APC_C_MEDIATED_DEGRADATION_OF_CELL_CYCLE_PROTEINS	24/1252	88/13343	1.13441e-06	0.000116483	9.24352e-05	NEK2/BUB1B/CDC20/AURKA/CCNA2/PLK1/CCNB1/PTTG1/PSMA5/PSMA4/PSMD1/PSMA6/PSMB10/PSMC4/PSMB8/PSMC6/PSMD10/PSME3/PSMB2/PSME4/PSMC3/PSMD13/PSMA3/PSMC2	24
processing degradation regulation	REACTOME_DEGRADATION_OF_GLI1_BY_THE_PROTEASOME	REACTOME_DEGRADATION_OF_GLI1_BY_THE_PROTEASOME	19/1252	60/13343	1.25793e-06	0.000123551	9.8044e-05	PSMA5/PSMA4/PSMD1/PSMA6/PSMB10/PSMC4/SUFU/PSMB8/PSMC6/PSMD10/PSME3/PSMB2/ITCH/RBX1/PSME4/PSMC3/PSMD13/PSMA3/PSMC2	19
processing degradation regulation	REACTOME_CELLULAR_RESPONSE_TO_CHEMICAL_STRESS	REACTOME_CELLULAR_RESPONSE_TO_CHEMICAL_STRESS	35/1252	160/13343	1.51626e-06	0.000142718	0.000113254	HMOX1/PRDX3/KEAP1/BLVRB/PSMA5/PPARA/NCOR1/TXNRD1/PSMA4/CAT/GSR/SOD1/PSMD1/HMOX2/ATP7A/PSMA6/PSMB10/PSMC4/PSMB8/BLVRA/STAT3/TXN/PSMC6/PSMD10/PSME3/PSMB2/PRDX1/PRKCD/RBX1/PSME4/PSMC3/PSMD13/PSMA3/HM13/PSMC2	35
processing degradation regulation	REACTOME_DEFECTIVE_CFTR_CAUSES_CYSTIC_FIBROSIS	REACTOME_DEFECTIVE_CFTR_CAUSES_CYSTIC_FIBROSIS	19/1252	61/13343	1.66783e-06	0.000147667	0.000117181	PSMA5/VCP/PSMA4/PSMD1/DERL1/SEL1L/PSMA6/PSMB10/PSMC4/PSMB8/PSMC6/PSMD10/PSME3/PSMB2/PSME4/PSMC3/PSMD13/PSMA3/PSMC2	19
pathway apoptosis caspase	BIOCARTA_HIVNEF_PATHWAY	BIOCARTA_HIVNEF_PATHWAY	18/1252	56/13343	1.872e-06	0.000156624	0.000124289	FASLG/TNFRSF1B/PSEN2/SPTAN1/LMNB1/PARP1/CASP3/CRADD/FAS/DAXX/CASP9/MAP3K5/CASP7/ACTG1/PRKCD/CHUK/PSEN1/RIPK1	18
processing degradation regulation	KEGG_PROTEASOME	KEGG_PROTEASOME	16/1252	46/13343	2.14457e-06	0.000173021	0.000137301	IFNG/PSMA5/PSMA4/PSMD1/PSMA6/PSMB10/PSMC4/PSMB8/PSMC6/PSME3/PSMB2/PSME4/PSMC3/PSMD13/PSMA3/PSMC2	16
processing degradation regulation	REACTOME_G1_S_DNA_DAMAGE_CHECKPOINTS	REACTOME_G1_S_DNA_DAMAGE_CHECKPOINTS	20/1252	68/13343	2.44392e-06	0.000190373	0.00015107	CDC25A/CCNA2/CHEK1/PSMA5/PSMA4/TP53/PSMD1/PSMA6/PSMB10/PSMC4/PSMB8/PSMC6/PSMD10/PSME3/PSMB2/PSME4/PSMC3/PSMD13/PSMA3/PSMC2	20
processing degradation regulation	REACTOME_CELLULAR_RESPONSE_TO_HYPOXIA	REACTOME_CELLULAR_RESPONSE_TO_HYPOXIA	21/1252	75/13343	3.3119e-06	0.000241341	0.000191516	EGLN3/PSMA5/PSMA4/PSMD1/LIMD1/HIGD1A/PSMA6/PSMB10/PSMC4/PSMB8/PSMC6/PSMD10/PSME3/PSMB2/RBX1/PSME4/PSMC3/PSMD13/PSMA3/VHL/PSMC2	21
control retinoblastoma gene	WP_RETINOBLASTOMA_GENE_IN_CANCER	WP_RETINOBLASTOMA_GENE_IN_CANCER	23/1252	88/13343	4.18124e-06	0.000292963	0.000232481	CDC25A/KIF4A/CCNB2/E2F2/RRM2/TOP2A/TTK/CCNA2/CCNB1/PRMT2/PCNA/CHEK1/RABIF/SMC2/MCM4/TP53/MCM3/E2F3/MCM6/RRM1/RPA2/RPA1/RBBP4	23
processing degradation regulation	REACTOME_METABOLISM_OF_POLYAMINES	REACTOME_METABOLISM_OF_POLYAMINES	18/1252	59/13343	4.34644e-06	0.000292963	0.000232481	NQO1/PSMA5/PSMA4/PAOX/PSMD1/PSMA6/PSMB10/PSMC4/PSMB8/PSMC6/PSMD10/PSME3/PSMB2/PSME4/PSMC3/PSMD13/PSMA3/PSMC2	18
processing degradation regulation	REACTOME_SYNTHESIS_OF_DNA	REACTOME_SYNTHESIS_OF_DNA	28/1252	120/13343	4.48226e-06	0.000292963	0.000232481	GINS3/CDC6/CCNA2/GINS1/PCNA/PSMA5/MCM4/PSMA4/MCM3/PSMD1/PSMA6/PSMB10/PSMC4/PSMB8/PRIM2/PSMC6/MCM6/PSMD10/PSME3/RPA2/PSMB2/RPA1/RBX1/PSME4/PSMC3/PSMD13/PSMA3/PSMC2	28
processing degradation regulation	REACTOME_INTERLEUKIN_1_FAMILY_SIGNALING	REACTOME_INTERLEUKIN_1_FAMILY_SIGNALING	31/1252	140/13343	4.53904e-06	0.000292963	0.000232481	PSMA5/TBK1/PTPN7/PSMA4/IKBKG/MYD88/PSMD1/PTPN4/PTPN18/PSMA6/PSMB10/CASP1/PSMC4/PSMB8/STAT3/PSMC6/PSMD10/PSME3/PSMB2/RBX1/PTPN6/PSME4/NKIRAS2/PSMC3/CHUK/TOLLIP/PSMD13/PSMA3/PTPN9/SQSTM1/PSMC2	31
processing degradation regulation	REACTOME_CROSS_PRESENTATION_OF_SOLUBLE_EXOGENOUS_ANTIGENS_ENDOSOMES	REACTOME_CROSS_PRESENTATION_OF_SOLUBLE_EXOGENOUS_ANTIGENS_ENDOSOMES	16/1252	50/13343	7.41887e-06	0.000452952	0.000359441	PSMA5/PSMA4/PSMD1/PSMA6/PSMB10/PSMC4/PSMB8/PSMC6/PSMD10/PSME3/PSMB2/PSME4/PSMC3/PSMD13/PSMA3/PSMC2	16
processing degradation regulation	REACTOME_DEGRADATION_OF_BETA_CATENIN_BY_THE_DESTRUCTION_COMPLEX	REACTOME_DEGRADATION_OF_BETA_CATENIN_BY_THE_DESTRUCTION_COMPLEX	22/1252	85/13343	7.9889e-06	0.000471975	0.000374536	CTBP2/PSMA5/PSMA4/PPP2R5C/PSMD1/PSMA6/PSMB10/PSMC4/PSMB8/PSMC6/PSMD10/PSME3/PSMB2/RBX1/PSME4/PPP2R5A/PSMC3/CSNK1A1/PSMD13/PSMA3/PPP2R5D/PSMC2	22
rho gtpases waves	REACTOME_EPH_EPHRIN_SIGNALING	REACTOME_EPH_EPHRIN_SIGNALING	23/1252	92/13343	9.36776e-06	0.000529044	0.000419823	ARHGEF28/LYN/MYH10/EFNA3/ITSN1/SRC/PSEN2/EFNB1/ARPC5/PAK1/ACTR2/LIMK1/ADAM10/ACTB/ARPC1B/ROCK1/ACTR3/CLTA/AP2A1/CLTC/AP2B1/ACTG1/PSEN1	23
processing degradation regulation	REACTOME_APC_C_CDH1_MEDIATED_DEGRADATION_OF_CDC20_AND_OTHER_APC_C_CDH1_TARGETED_PROTEINS_IN_LATE_MITOSIS_EARLY_G1	REACTOME_APC_C_CDH1_MEDIATED_DEGRADATION_OF_CDC20_AND_OTHER_APC_C_CDH1_TARGETED_PROTEINS_IN_LATE_MITOSIS_EARLY_G1	20/1252	74/13343	1.01419e-05	0.000545492	0.000432875	CDC20/AURKA/PLK1/PTTG1/PSMA5/PSMA4/PSMD1/PSMA6/PSMB10/PSMC4/PSMB8/PSMC6/PSMD10/PSME3/PSMB2/PSME4/PSMC3/PSMD13/PSMA3/PSMC2	20
processing degradation regulation	REACTOME_DEGRADATION_OF_DVL	REACTOME_DEGRADATION_OF_DVL	17/1252	57/13343	1.12065e-05	0.000575352	0.000456571	PSMA5/PSMA4/PSMD1/PSMA6/PSMB10/PSMC4/PSMB8/PSMC6/PSMD10/PSME3/PSMB2/RBX1/PSME4/PSMC3/PSMD13/PSMA3/PSMC2	17
processing degradation regulation	REACTOME_STABILIZATION_OF_P53	REACTOME_STABILIZATION_OF_P53	17/1252	57/13343	1.12065e-05	0.000575352	0.000456571	PSMA5/PSMA4/TP53/PSMD1/PSMA6/PSMB10/PSMC4/PSMB8/PSMC6/PSMD10/PSME3/PSMB2/PSME4/PSMC3/PSMD13/PSMA3/PSMC2	17
processing degradation regulation	REACTOME_REGULATION_OF_MRNA_STABILITY_BY_PROTEINS_THAT_BIND_AU_RICH_ELEMENTS	REACTOME_REGULATION_OF_MRNA_STABILITY_BY_PROTEINS_THAT_BIND_AU_RICH_ELEMENTS	22/1252	87/13343	1.19672e-05	0.000597794	0.00047438	HSPA1A/PSMA5/PSMA4/PSMD1/EIF4G1/PSMA6/PSMB10/HSPA8/PSMC4/PSMB8/PSMC6/PSMD10/PSME3/MAPK14/PSMB2/ELAVL1/PRKCD/PSME4/PSMC3/PSMD13/PSMA3/PSMC2	22
processing degradation regulation	REACTOME_M_PHASE	REACTOME_M_PHASE	66/1252	415/13343	1.27142e-05	0.000600932	0.00047687	KIF20A/NEK2/BUB1B/CDC20/NCAPG/CCNB2/NCAPH/KIF23/CENPE/CEP78/PCNT/KIF18A/CDCA5/BUB1/ESPL1/PLK1/DYNLL1/CCNB1/CENPO/CDCA8/ACTR1A/PTTG1/SMC4/NUF2/PSMA5/CENPN/SMC2/LMNB1/CKAP5/HSP90AA1/NUP62/PSMA4/PPP2R5C/NME7/RAB1B/PSMD1/LBR/PSMA6/PSMB10/PSMC4/PSMB8/NEK7/PSMC6/PSMD10/PSME3/ZWILCH/RCC2/PSMB2/MAPK1/NUP37/SKA2/DYNC1I2/ARPP19/SEC13/NUP93/PCM1/PSME4/PPP2R5A/PSMC3/PAFAH1B1/USO1/PSMD13/PSMA3/CHMP2B/PPP2R5D/…	66
processing degradation regulation	REACTOME_CLEC7A_DECTIN_1_SIGNALING	REACTOME_CLEC7A_DECTIN_1_SIGNALING	24/1252	100/13343	1.27688e-05	0.000600932	0.00047687	PLCG2/PYCARD/SRC/PSMA5/PSMA4/NFATC2/IKBKG/PSMD1/AHCYL1/PSMA6/PSMB10/PSMC4/PSMB8/PSMC6/PSMD10/PSME3/PSMB2/PRKCD/PSME4/PSMC3/CHUK/PSMD13/PSMA3/PSMC2	24
er traffic golgi	REACTOME_GOLGI_TO_ER_RETROGRADE_TRANSPORT	REACTOME_GOLGI_TO_ER_RETROGRADE_TRANSPORT	29/1252	134/13343	1.45611e-05	0.000667123	0.000529396	KIF20A/KIF18B/KIF4A/KIF23/KIFC1/CENPE/KIF11/KIF18A/DYNLL1/CAPZA1/COPB2/AGPAT3/ACTR1A/RACGAP1/RAB1B/COPA/ARCN1/SURF4/DCTN5/SEC22B/ARFGAP3/KIF1B/KIFAP3/COPB1/CAPZA2/DYNC1I2/COPG1/NSF/PAFAH1B1	29
antiviral interferon gamma	REACTOME_ANTIVIRAL_MECHANISM_BY_IFN_STIMULATED_GENES	REACTOME_ANTIVIRAL_MECHANISM_BY_IFN_STIMULATED_GENES	21/1252	82/13343	1.52293e-05	0.000667123	0.000529396	OASL/OAS1/MX1/USP18/MX2/OAS2/NEDD4/ISG15/EIF4G3/FLNA/EIF4A3/NUP62/EIF4G1/DDX58/TRIM25/UBE2L6/NUP37/SEC13/NUP93/KPNA3/EIF4E2	21
processing degradation regulation	REACTOME_SIGNALING_BY_NOTCH4	REACTOME_SIGNALING_BY_NOTCH4	21/1252	82/13343	1.52293e-05	0.000667123	0.000529396	JAG1/ACTA2/PSEN2/PSMA5/PSMA4/PSMD1/ADAM10/PSMA6/PSMB10/PSMC4/PSMB8/PSMC6/PSMD10/PSME3/PSMB2/RBX1/PSMC3/PSEN1/PSMD13/PSMA3/PSMC2	21
processing degradation regulation	WP_PROTEASOME_DEGRADATION	WP_PROTEASOME_DEGRADATION	18/1252	64/13343	1.53565e-05	0.000667123	0.000529396	IFNG/NEDD4/PSMA5/PSMA4/PSMD1/PSMA6/PSMB10/RPN1/PSMC4/PSMB8/PSMC6/PSMD10/PSME3/PSMB2/PSMC3/PSMD13/PSMA3/PSMC2	18
rho gtpases waves	REACTOME_EPHB_MEDIATED_FORWARD_SIGNALING	REACTOME_EPHB_MEDIATED_FORWARD_SIGNALING	14/1252	42/13343	1.62494e-05	0.00069259	0.000549606	ARHGEF28/LYN/ITSN1/SRC/EFNB1/ARPC5/PAK1/ACTR2/LIMK1/ACTB/ARPC1B/ROCK1/ACTR3/ACTG1	14
processing degradation regulation	REACTOME_CDT1_ASSOCIATION_WITH_THE_CDC6_ORC_ORIGIN_COMPLEX	REACTOME_CDT1_ASSOCIATION_WITH_THE_CDC6_ORC_ORIGIN_COMPLEX	17/1252	59/13343	1.8584e-05	0.000777429	0.000616929	CDC6/PSMA5/PSMA4/PSMD1/PSMA6/PSMB10/PSMC4/PSMB8/PSMC6/PSMD10/PSME3/PSMB2/PSME4/PSMC3/PSMD13/PSMA3/PSMC2	17
processing degradation regulation	REACTOME_HEDGEHOG_LIGAND_BIOGENESIS	REACTOME_HEDGEHOG_LIGAND_BIOGENESIS	18/1252	65/13343	1.93969e-05	0.000796682	0.000632207	PSMA5/VCP/PSMA4/PSMD1/SEL1L/PSMA6/PSMB10/PSMC4/PSMB8/PSMC6/PSMD10/PSME3/PSMB2/PSME4/PSMC3/PSMD13/PSMA3/PSMC2	18
processing degradation regulation	REACTOME_NEGATIVE_REGULATION_OF_NOTCH4_SIGNALING	REACTOME_NEGATIVE_REGULATION_OF_NOTCH4_SIGNALING	16/1252	54/13343	2.21556e-05	0.000893742	0.00070923	PSMA5/PSMA4/PSMD1/PSMA6/PSMB10/PSMC4/PSMB8/PSMC6/PSMD10/PSME3/PSMB2/RBX1/PSMC3/PSMD13/PSMA3/PSMC2	16
processing degradation regulation	REACTOME_CYTOPROTECTION_BY_HMOX1	REACTOME_CYTOPROTECTION_BY_HMOX1	27/1252	124/13343	2.53193e-05	0.000966538	0.000766997	HMOX1/KEAP1/BLVRB/PSMA5/PPARA/NCOR1/PSMA4/PSMD1/HMOX2/PSMA6/PSMB10/PSMC4/PSMB8/BLVRA/STAT3/PSMC6/PSMD10/PSME3/PSMB2/PRKCD/RBX1/PSME4/PSMC3/PSMD13/PSMA3/HM13/PSMC2	27
processing degradation regulation	REACTOME_TCR_SIGNALING	REACTOME_TCR_SIGNALING	27/1252	124/13343	2.53193e-05	0.000966538	0.000766997	PLCG2/PTPN22/PAK1/PSMA5/CD3G/PSMA4/IKBKG/VASP/PSMD1/PSMA6/PSMB10/PTPRC/PSMC4/CSK/PSMB8/PSMC6/PSMD10/PSME3/PSMB2/CD247/PSME4/PSMC3/CHUK/PSMD13/PSMA3/INPP5D/PSMC2	27
processing degradation regulation	REACTOME_SWITCHING_OF_ORIGINS_TO_A_POST_REPLICATIVE_STATE	REACTOME_SWITCHING_OF_ORIGINS_TO_A_POST_REPLICATIVE_STATE	22/1252	91/13343	2.56717e-05	0.000966538	0.000766997	CDC6/CCNA2/PSMA5/MCM4/PSMA4/MCM3/PSMD1/PSMA6/PSMB10/PSMC4/PSMB8/PSMC6/MCM6/PSMD10/PSME3/PSMB2/RBX1/PSME4/PSMC3/PSMD13/PSMA3/PSMC2	22
induction zbp1 rip	WP_MEASLES_VIRUS_INFECTION	WP_MEASLES_VIRUS_INFECTION	29/1252	138/13343	2.61899e-05	0.000969886	0.000769654	HSPA6/HSPA1A/FASLG/PIK3R3/OAS1/MX1/FCGR2B/IFNAR1/OAS2/TLR9/BCL2L1/IFNAR2/IL2RB/TBK1/CD3G/MSN/TP53/IKBKG/MYD88/CASP3/FAS/DDX58/CASP9/BAK1/HSPA8/STAT3/ADAR/EIF2S1/CHUK	29
processing degradation regulation	REACTOME_DEGRADATION_OF_AXIN	REACTOME_DEGRADATION_OF_AXIN	16/1252	55/13343	2.85522e-05	0.0010078	0.000799742	PSMA5/PSMA4/PSMD1/PSMA6/PSMB10/PSMC4/PSMB8/PSMC6/PSMD10/PSME3/PSMB2/PSME4/PSMC3/PSMD13/PSMA3/PSMC2	16
processing degradation regulation	REACTOME_REGULATION_OF_RUNX3_EXPRESSION_AND_ACTIVITY	REACTOME_REGULATION_OF_RUNX3_EXPRESSION_AND_ACTIVITY	16/1252	55/13343	2.85522e-05	0.0010078	0.000799742	SRC/PSMA5/PSMA4/PSMD1/PSMA6/PSMB10/PSMC4/PSMB8/PSMC6/PSMD10/PSME3/PSMB2/PSMC3/PSMD13/PSMA3/PSMC2	16
processing degradation regulation	REACTOME_UB_SPECIFIC_PROCESSING_PROTEASES	REACTOME_UB_SPECIFIC_PROCESSING_PROTEASES	40/1252	219/13343	2.96229e-05	0.00102951	0.000816968	CLSPN/ADRB2/CDC25A/CDC20/USP28/USP18/SMAD7/CCNA2/KEAP1/USP25/USP16/RUVBL1/PSMA5/PSMA4/TP53/IKBKG/PSMD1/MAT2B/DDX58/USP10/PSMA6/PSMB10/PSMC4/VDAC1/PSMB8/PSMC6/PSMD10/PSME3/PSMB2/USP24/USP14/PSME4/PSMC3/IDE/PSMD13/PSMA3/RIPK1/ADRM1/PSMC2/USP8	40
resolution cohesion formins	REACTOME_RHO_GTPASES_ACTIVATE_FORMINS	REACTOME_RHO_GTPASES_ACTIVATE_FORMINS	29/1252	140/13343	3.4722e-05	0.00117847	0.000935177	BUB1B/CDC20/CENPE/KIF18A/BUB1/PLK1/DYNLL1/RHOC/ITGB1/CENPO/CDCA8/SRGAP2/SRC/NUF2/CENPN/CKAP5/PPP2R5C/ACTB/DIAPH1/ZWILCH/RCC2/ACTG1/NUP37/SKA2/DYNC1I2/SEC13/PPP2R5A/PAFAH1B1/PPP2R5D	29
resolution cohesion formins	REACTOME_RHO_GTPASE_EFFECTORS	REACTOME_RHO_GTPASE_EFFECTORS	53/1252	322/13343	3.49524e-05	0.00117847	0.000935177	MYH10/BUB1B/CDC20/RTKN/KIF14/CTNNA1/CENPE/KIF18A/BUB1/IQGAP1/PLK1/DYNLL1/CYFIP1/RHOC/ITGB1/CENPO/CDCA8/SRGAP2/SRC/ARPC5/PAK1/NUF2/FLNA/CIT/CENPN/YWHAQ/CKAP5/NCKAP1L/PPP2R5C/ACTR2/YWHAH/LIMK1/ACTB/ARPC1B/ROCK1/ACTR3/WIPF1/IQGAP2/DIAPH1/MAPK14/ZWILCH/RCC2/ACTG1/MAPK1/NUP37/SKA2/PRKCD/DYNC1I2/SEC13/PPP2R5A/PAFAH1B1/PPP1R12A/PPP2R5D	53
rhoq gtpase cycle	REACTOME_RHOC_GTPASE_CYCLE	REACTOME_RHOC_GTPASE_CYCLE	19/1252	74/13343	3.68699e-05	0.00122197	0.000969692	ARHGEF28/ARHGEF10/RTKN/VANGL1/DEPDC1B/STOM/ARHGAP18/IQGAP1/RHOC/TJP2/CIT/RACGAP1/PREX1/ROCK1/LBR/DIAPH1/ARHGAP26/ABR/ARHGAP1	19
processing degradation regulation	REACTOME_DECTIN_1_MEDIATED_NONCANONICAL_NF_KB_SIGNALING	REACTOME_DECTIN_1_MEDIATED_NONCANONICAL_NF_KB_SIGNALING	17/1252	62/13343	3.77682e-05	0.00122197	0.000969692	PSMA5/PSMA4/PSMD1/PSMA6/PSMB10/PSMC4/PSMB8/PSMC6/PSMD10/PSME3/PSMB2/PSME4/PSMC3/CHUK/PSMD13/PSMA3/PSMC2	17
processing degradation regulation	REACTOME_S_PHASE	REACTOME_S_PHASE	32/1252	162/13343	3.78652e-05	0.00122197	0.000969692	CDC25A/ESCO2/GINS3/CDC6/CDCA5/CCNA2/GINS1/PCNA/PSMA5/MCM4/PSMA4/MCM3/PSMD1/PSMA6/PSMB10/PSMC4/PSMB8/PRIM2/PSMC6/MCM6/PSMD10/PSME3/RPA2/PSMB2/RPA1/RBX1/PSME4/PSMC3/RBBP4/PSMD13/PSMA3/PSMC2	32
translation sars infections	REACTOME_POTENTIAL_THERAPEUTICS_FOR_SARS	REACTOME_POTENTIAL_THERAPEUTICS_FOR_SARS	21/1252	87/13343	3.99147e-05	0.00125232	0.000993783	PDCD1/IFNAR1/KEAP1/TLR9/ITGB1/ATP1B3/IFNAR2/ATP1A3/TBK1/CHD4/HSP90AA1/ITGA4/ROCK1/AP2A1/FURIN/AP2B1/RBX1/JAK2/RBBP4/MTA2/RIPK1	21
processing degradation regulation	REACTOME_INTERLEUKIN_1_SIGNALING	REACTOME_INTERLEUKIN_1_SIGNALING	23/1252	102/13343	5.54939e-05	0.00169406	0.00134433	PSMA5/PSMA4/IKBKG/MYD88/PSMD1/PSMA6/PSMB10/PSMC4/PSMB8/PSMC6/PSMD10/PSME3/PSMB2/RBX1/PSME4/NKIRAS2/PSMC3/CHUK/TOLLIP/PSMD13/PSMA3/SQSTM1/PSMC2	23
resolution cohesion formins	REACTOME_MITOTIC_PROMETAPHASE	REACTOME_MITOTIC_PROMETAPHASE	37/1252	203/13343	6.08724e-05	0.00183348	0.00145496	NEK2/BUB1B/CDC20/NCAPG/CCNB2/NCAPH/CENPE/CEP78/PCNT/KIF18A/CDCA5/BUB1/PLK1/DYNLL1/CCNB1/CENPO/CDCA8/ACTR1A/SMC4/NUF2/CENPN/SMC2/CKAP5/HSP90AA1/PPP2R5C/NME7/NEK7/ZWILCH/RCC2/NUP37/SKA2/DYNC1I2/SEC13/PCM1/PPP2R5A/PAFAH1B1/PPP2R5D	37
processing degradation regulation	REACTOME_ABC_FAMILY_PROTEINS_MEDIATED_TRANSPORT	REACTOME_ABC_FAMILY_PROTEINS_MEDIATED_TRANSPORT	23/1252	103/13343	6.52118e-05	0.00193833	0.00153817	ABCB1/PSMA5/VCP/PSMA4/PSMD1/DERL1/SEL1L/PSMA6/PSMB10/PSMC4/PSMB8/PSMC6/PSMD10/PSME3/PSMB2/EIF2S1/PSME4/PSMC3/EIF2S2/PSMD13/PSMA3/PSMC2/ABCB10	23
pathway apoptosis caspase	KEGG_AMYOTROPHIC_LATERAL_SCLEROSIS_ALS	KEGG_AMYOTROPHIC_LATERAL_SCLEROSIS_ALS	15/1252	53/13343	7.1785e-05	0.002079	0.0016498	NEFH/BCL2L1/TNFRSF1B/CAT/TP53/CASP3/SOD1/DERL1/DAXX/MAP2K3/CASP9/MAP3K5/CASP1/MAPK14/CHP1	15
processing degradation regulation	REACTOME_ABC_TRANSPORTER_DISORDERS	REACTOME_ABC_TRANSPORTER_DISORDERS	19/1252	78/13343	8.03953e-05	0.00228254	0.00181131	PSMA5/VCP/PSMA4/PSMD1/DERL1/SEL1L/PSMA6/PSMB10/PSMC4/PSMB8/PSMC6/PSMD10/PSME3/PSMB2/PSME4/PSMC3/PSMD13/PSMA3/PSMC2	19
pathway apoptosis caspase	WP_APOPTOSIS_MODULATION_AND_SIGNALING	WP_APOPTOSIS_MODULATION_AND_SIGNALING	21/1252	91/13343	8.08336e-05	0.00228254	0.00181131	BOK/HSPA1A/FASLG/BCL2L1/TNFRSF1B/TP53/MYD88/CASP3/CRADD/FAS/DAXX/CASP9/BAK1/MAP3K5/CASP1/TNFSF10/CASP7/PEA15/AIFM1/TOLLIP/RIPK1	21
processing degradation regulation	REACTOME_DISEASES_OF_SIGNAL_TRANSDUCTION_BY_GROWTH_FACTOR_RECEPTORS_AND_SECOND_MESSENGERS	REACTOME_DISEASES_OF_SIGNAL_TRANSDUCTION_BY_GROWTH_FACTOR_RECEPTORS_AND_SECOND_MESSENGERS	65/1252	432/13343	8.40791e-05	0.00234487	0.00186077	PDGFRB/ERBB2/NR4A1/CTBP2/PIK3R3/LYN/JAG1/VCL/PIK3AP1/RRBP1/IQGAP1/PRKAR1A/RAP1B/BCL2L1/SRC/PSEN2/PAPSS1/TPM4/PSMA5/PRR5/VCP/HSP90AA1/LRRFIP1/NCOR1/MSN/PSMA4/PPP2R5C/APBB1IP/PSMD1/AGK/ADAM10/SEL1L/ACTB/CASP9/PSMA6/PSMB10/PSMC4/CSK/PSMB8/STAT3/POLR2B/PSMC6/PSMD10/CLTC/PSME3/ACTG1/FAM114A2/PSMB2/MAPK1/FGFR1OP2/RBX1/PSME4/PPP2R5A/PSMC3/ATG7/JAK2/CSNK1A1/CHUK/PSEN1/PSMD13/PSMA3/MIB1/SQSTM1/PPP2R5D/PSM…	65
mitochondrial fatty acid	WP_FATTY_ACID_BIOSYNTHESIS	WP_FATTY_ACID_BIOSYNTHESIS	9/1252	22/13343	8.80268e-05	0.00242503	0.00192439	SCD/ACAA2/ACLY/ACSL4/ACSL3/DECR1/ACSL5/ECH1/ECHS1	9
rhoq gtpase cycle	REACTOME_RAC1_GTPASE_CYCLE	REACTOME_RAC1_GTPASE_CYCLE	34/1252	184/13343	9.01031e-05	0.00245232	0.00194604	DOCK5/PAK6/PIK3R3/JAG1/SLC1A5/ARHGEF10/VANGL1/PLEKHG3/DEPDC1B/PLEKHG1/ECT2/ARHGAP10/IQGAP1/CYFIP1/ITGB1/SRGAP2/DOCK8/PAK1/CIT/NCKAP1L/RACGAP1/ARHGAP25/PREX1/LBR/WIPF1/IQGAP2/RALBP1/TAOK3/ARHGAP26/ABR/DOCK11/GMIP/FAM13B/ARHGAP1	34
processing degradation regulation	REACTOME_SCF_SKP2_MEDIATED_DEGRADATION_OF_P27_P21	REACTOME_SCF_SKP2_MEDIATED_DEGRADATION_OF_P27_P21	16/1252	60/13343	9.15523e-05	0.0024621	0.0019538	CCNA2/PSMA5/PSMA4/PSMD1/PSMA6/PSMB10/PSMC4/PSMB8/PSMC6/PSMD10/PSME3/PSMB2/PSMC3/PSMD13/PSMA3/PSMC2	16
pathway apoptosis caspase	WP_AMYOTROPHIC_LATERAL_SCLEROSIS_ALS	WP_AMYOTROPHIC_LATERAL_SCLEROSIS_ALS	12/1252	38/13343	0.000118448	0.00314792	0.00249804	NEFH/BCL2L1/CAT/TP53/CASP3/SOD1/DERL1/DAXX/CASP9/MAP3K5/CASP1/MAPK14	12
er traffic golgi	REACTOME_ASPARAGINE_N_LINKED_GLYCOSYLATION	REACTOME_ASPARAGINE_N_LINKED_GLYCOSYLATION	49/1252	305/13343	0.00012616	0.00327582	0.00259953	CTSC/ST8SIA6/ST6GALNAC1/B4GALT5/CHST10/DYNLL1/MLEC/TRAPPC10/CAPZA1/FUCA1/ST3GAL4/COPB2/MAN1A1/ACTR1A/GLB1/SPTAN1/NEU1/STT3A/SLC35C1/VCP/MGAT2/RAB1B/ALG1/DERL1/COPA/SEL1L/SEC23IP/RPN1/ARCN1/CALR/ST8SIA4/UGGT1/DCTN5/SEC22B/ARFGAP3/COPB1/SEC24D/MGAT1/LMAN2/CAPZA2/DYNC1I2/TMEM115/SEC13/MAGT1/COPG1/MPDU1/NSF/CD59/USO1	49
induction zbp1 rip	WP_HOSTPATHOGEN_INTERACTION_OF_HUMAN_CORONAVIRUSES_INTERFERON_INDUCTION	WP_HOSTPATHOGEN_INTERACTION_OF_HUMAN_CORONAVIRUSES_INTERFERON_INDUCTION	11/1252	33/13343	0.000131562	0.00335326	0.00266098	OAS1/IFNAR1/OAS2/IFNAR2/TBK1/IKBKG/MYD88/DDX58/MAPK14/CHUK/RIPK1	11
antiviral interferon gamma	WP_IMMUNE_RESPONSE_TO_TUBERCULOSIS	WP_IMMUNE_RESPONSE_TO_TUBERCULOSIS	9/1252	23/13343	0.000132631	0.00335326	0.00266098	OAS1/MX1/IFIT3/IFNAR1/IFNAR2/IFI35/TAP1/PSMB8/JAK2	9
processing degradation regulation	REACTOME_REGULATION_OF_RAS_BY_GAPS	REACTOME_REGULATION_OF_RAS_BY_GAPS	17/1252	68/13343	0.000133596	0.00335326	0.00266098	PSMA5/PSMA4/PSMD1/PSMA6/PSMB10/PSMC4/PSMB8/PSMC6/PSMD10/PSME3/PSMB2/RBX1/PSME4/PSMC3/PSMD13/PSMA3/PSMC2	17
processing degradation regulation	REACTOME_TNFR2_NON_CANONICAL_NF_KB_PATHWAY	REACTOME_TNFR2_NON_CANONICAL_NF_KB_PATHWAY	22/1252	101/13343	0.000137544	0.00335718	0.00266409	FASLG/TNFSF14/TNFRSF8/TNFRSF9/TNFRSF1B/PSMA5/PSMA4/PSMD1/PSMA6/PSMB10/PSMC4/PSMB8/PSMC6/PSMD10/PSME3/PSMB2/PSME4/PSMC3/CHUK/PSMD13/PSMA3/PSMC2	22
processing degradation regulation	REACTOME_DOWNSTREAM_SIGNALING_EVENTS_OF_B_CELL_RECEPTOR_BCR	REACTOME_DOWNSTREAM_SIGNALING_EVENTS_OF_B_CELL_RECEPTOR_BCR	19/1252	81/13343	0.00013821	0.00335718	0.00266409	PSMA5/PSMA4/NFATC2/IKBKG/PSMD1/PSMA6/PSMB10/PSMC4/PSMB8/PSMC6/PSMD10/PSME3/PSMB2/PSME4/PSMC3/CHUK/PSMD13/PSMA3/PSMC2	19
aurora pathway golgi	PID_AURORA_B_PATHWAY	PID_AURORA_B_PATHWAY	12/1252	39/13343	0.000156623	0.00376396	0.0029869	KIF20A/AURKA/NCAPG/NCAPH/KIF23/BUB1/CDCA8/SMC4/SMC2/RACGAP1/PSMA3/PPP2R5D	12
processing degradation regulation	REACTOME_REGULATION_OF_PTEN_STABILITY_AND_ACTIVITY	REACTOME_REGULATION_OF_PTEN_STABILITY_AND_ACTIVITY	17/1252	69/13343	0.000162002	0.00379155	0.00300879	NEDD4/PSMA5/PSMA4/PSMD1/PSMA6/PSMB10/PSMC4/PSMB8/PSMC6/PSMD10/PSME3/PSMB2/PSME4/PSMC3/PSMD13/PSMA3/PSMC2	17
mechanoregulation pathology yaptaz	KEGG_LEUKOCYTE_TRANSENDOTHELIAL_MIGRATION	KEGG_LEUKOCYTE_TRANSENDOTHELIAL_MIGRATION	24/1252	116/13343	0.000162807	0.00379155	0.00300879	ESAM/PIK3R3/ITGAM/VCL/CTNNA1/ITGB2/PLCG2/ACTN4/ITGB1/RAP1B/PIK3CG/ITGAL/MSN/VASP/ITGA4/ACTB/ROCK1/PXN/EZR/F11R/MAPK14/ACTG1/GNAI3/PTK2B	24
rho gtpases waves	REACTOME_CLATHRIN_MEDIATED_ENDOCYTOSIS	REACTOME_CLATHRIN_MEDIATED_ENDOCYTOSIS	28/1252	145/13343	0.000169575	0.00382464	0.00303505	ADRB2/SLC2A8/SYT11/LDLR/SNX18/PACSIN1/ITSN1/TOR1A/ARPC5/TOR1B/CD3G/PICALM/ACTR2/COPS4/ACTB/ACTR3/PACSIN2/HSPA8/CLTA/SH3KBP1/SYNJ1/AP2A1/CLTC/AP2B1/ACTG1/M6PR/EPS15/GAPVD1	28
mechanoregulation pathology yaptaz	KEGG_REGULATION_OF_ACTIN_CYTOSKELETON	KEGG_REGULATION_OF_ACTIN_CYTOSKELETON	37/1252	213/13343	0.000170469	0.00382464	0.00303505	PDGFRB/F2R/PAK6/PIK3R3/PDGFD/ITGA1/ITGAM/MYH10/VCL/ITGB2/ACTN4/IQGAP1/CYFIP1/ITGB1/ARPC5/PAK1/PIK3CG/ITGAL/RRAS2/MSN/NCKAP1L/ITGB7/LIMK1/ITGA4/ACTB/ARPC1B/ROCK1/PXN/EZR/PPP1CA/IQGAP2/CSK/DIAPH1/ACTG1/MAPK1/ITGA5/PPP1R12A	37
pathway apoptosis caspase	SA_CASPASE_CASCADE	SA_CASPASE_CASCADE	8/1252	19/13343	0.000172693	0.00382464	0.00303505	GZMB/FASLG/PRF1/PARP1/CASP3/FAS/CASP9/CASP7	8
pathway apoptosis caspase	WP_APOPTOSIS_MODULATION_BY_HSP70	WP_APOPTOSIS_MODULATION_BY_HSP70	8/1252	19/13343	0.000172693	0.00382464	0.00303505	HSPA1A/FASLG/CASP3/FAS/CASP9/CASP7/AIFM1/RIPK1	8
mechanoregulation pathology yaptaz	WP_EBOLA_VIRUS_INFECTION_IN_HOST	WP_EBOLA_VIRUS_INFECTION_IN_HOST	26/1252	131/13343	0.000180667	0.00390909	0.00310206	PIK3R3/ITGA1/HAVCR2/CD300A/ACTN4/NEDD4/NPC1/IQGAP1/RHOC/ITGB1/VPS41/PAK1/FLNA/TBK1/VPS33A/ITGA4/DDX58/ACTB/BST2/CLTA/CLTC/ACTG1/MAPK1/EIF2S1/EPS15/ITGA5	26
processing degradation regulation	REACTOME_TRANSCRIPTIONAL_REGULATION_BY_RUNX3	REACTOME_TRANSCRIPTIONAL_REGULATION_BY_RUNX3	21/1252	96/13343	0.000181697	0.00390909	0.00310206	JAG1/SRC/PSMA5/ITGAL/PSMA4/TP53/PSMD1/RUNX1/ITGA4/PSMA6/PSMB10/PSMC4/PSMB8/PSMC6/PSMD10/PSME3/PSMB2/PSMC3/PSMD13/PSMA3/PSMC2	21
control retinoblastoma gene	BIOCARTA_G2_PATHWAY	BIOCARTA_G2_PATHWAY	9/1252	24/13343	0.000194641	0.00409012	0.00324572	CDC25A/BRCA1/PLK1/CCNB1/CHEK1/YWHAQ/TP53/YWHAH/RPS6KA1	9
rhoq gtpase cycle	REACTOME_RHOB_GTPASE_CYCLE	REACTOME_RHOB_GTPASE_CYCLE	17/1252	70/13343	0.000195544	0.00409012	0.00324572	ARHGEF28/STARD8/ARHGEF10/RTKN/VANGL1/DEPDC1B/ECT2/STOM/TJP2/CIT/RACGAP1/PREX1/ROCK1/DIAPH1/ARHGAP26/ABR/ARHGAP1	17
aurora pathway golgi	REACTOME_CONDENSATION_OF_PROMETAPHASE_CHROMOSOMES	REACTOME_CONDENSATION_OF_PROMETAPHASE_CHROMOSOMES	6/1252	11/13343	0.000205803	0.00419193	0.00332651	NCAPG/CCNB2/NCAPH/CCNB1/SMC4/SMC2	6
processing degradation regulation	REACTOME_ASYMMETRIC_LOCALIZATION_OF_PCP_PROTEINS	REACTOME_ASYMMETRIC_LOCALIZATION_OF_PCP_PROTEINS	16/1252	64/13343	0.000208724	0.00420909	0.00334012	PSMA5/PSMA4/PSMD1/PSMA6/PSMB10/PSMC4/PSMB8/PSMC6/PSMD10/PSME3/PSMB2/PSME4/PSMC3/PSMD13/PSMA3/PSMC2	16
control retinoblastoma gene	KEGG_CELL_CYCLE	KEGG_CELL_CYCLE	25/1252	125/13343	0.000210548	0.00420909	0.00334012	CDKN2B/CDC25A/BUB1B/CDC20/CCNB2/E2F2/CDC6/TTK/CCNA2/BUB1/ESPL1/PLK1/CCNB1/PCNA/CHEK1/PTTG1/YWHAQ/MCM4/TP53/CDKN2C/MCM3/YWHAH/E2F3/MCM6/RBX1	25
pathway apoptosis caspase	BIOCARTA_KERATINOCYTE_PATHWAY	BIOCARTA_KERATINOCYTE_PATHWAY	13/1252	46/13343	0.000218912	0.00433791	0.00344235	FASLG/CEBPA/ETS2/TNFRSF1B/FAS/DAXX/MAP2K3/MAP3K5/MAPK14/MAPK1/PRKCD/CHUK/RIPK1	13
rhoq gtpase cycle	REACTOME_CDC42_GTPASE_CYCLE	REACTOME_CDC42_GTPASE_CYCLE	29/1252	155/13343	0.000231259	0.00454273	0.00360489	PAK6/STARD8/ARHGEF10/VANGL1/PLEKHG3/DEPDC1B/PLEKHG1/ECT2/ARHGAP10/STOM/ITSN1/IQGAP1/CDC42EP3/SRGAP2/DOCK8/PAK1/RACGAP1/PREX1/LBR/WIPF1/IQGAP2/RALBP1/ARFGAP3/ARHGAP26/ABR/DOCK11/GMIP/FAM13B/ARHGAP1	29
pathway apoptosis caspase	PID_HIV_NEF_PATHWAY	PID_HIV_NEF_PATHWAY	11/1252	35/13343	0.000237962	0.00459513	0.00364647	FASLG/CASP3/CRADD/FAS/DAXX/CASP9/MAP3K5/CASP7/CD247/CHUK/RIPK1	11
resolution cohesion formins	REACTOME_RESOLUTION_OF_SISTER_CHROMATID_COHESION	REACTOME_RESOLUTION_OF_SISTER_CHROMATID_COHESION	25/1252	126/13343	0.000239727	0.00459513	0.00364647	BUB1B/CDC20/CCNB2/CENPE/KIF18A/CDCA5/BUB1/PLK1/DYNLL1/CCNB1/CENPO/CDCA8/NUF2/CENPN/CKAP5/PPP2R5C/ZWILCH/RCC2/NUP37/SKA2/DYNC1I2/SEC13/PPP2R5A/PAFAH1B1/PPP2R5D	25
processing degradation regulation	REACTOME_DEUBIQUITINATION	REACTOME_DEUBIQUITINATION	47/1252	297/13343	0.000246081	0.00463248	0.00367611	CLSPN/ADRB2/CDC25A/TNIP3/CDC20/USP28/USP18/BRCA1/RNF135/SMAD7/CCNA2/KEAP1/USP25/USP16/RUVBL1/PSMA5/VCP/PSMA4/TP53/IKBKG/PSMD1/MAT2B/DDX58/ACTB/TRIM25/USP10/PSMA6/PSMB10/PSMC4/VDAC1/PSMB8/PSMC6/PSMD10/PSME3/PSMB2/USP24/USP14/PSME4/PSMC3/UCHL5/IDE/PSMD13/PSMA3/RIPK1/ADRM1/PSMC2/USP8	47
er traffic golgi	REACTOME_TRANSPORT_TO_THE_GOLGI_AND_SUBSEQUENT_MODIFICATION	REACTOME_TRANSPORT_TO_THE_GOLGI_AND_SUBSEQUENT_MODIFICATION	33/1252	186/13343	0.000251163	0.00468908	0.00372102	CTSC/ST8SIA6/B4GALT5/CHST10/DYNLL1/TRAPPC10/CAPZA1/FUCA1/ST3GAL4/COPB2/MAN1A1/ACTR1A/SPTAN1/MGAT2/RAB1B/COPA/SEC23IP/ARCN1/DCTN5/SEC22B/ARFGAP3/COPB1/SEC24D/MGAT1/LMAN2/CAPZA2/DYNC1I2/TMEM115/SEC13/COPG1/NSF/CD59/USO1	33
pathway apoptosis caspase	WP_NANOMATERIAL_INDUCED_APOPTOSIS	WP_NANOMATERIAL_INDUCED_APOPTOSIS	8/1252	20/13343	0.000264257	0.00489308	0.00388291	FASLG/PRF1/CASP3/FAS/CASP9/BAK1/CASP7/AIFM1	8
processing degradation regulation	REACTOME_PCP_CE_PATHWAY	REACTOME_PCP_CE_PATHWAY	20/1252	92/13343	0.000280139	0.00514499	0.00408281	PSMA5/PSMA4/PSMD1/PSMA6/PSMB10/PSMC4/CLTA/PSMB8/AP2A1/PSMC6/PSMD10/CLTC/PSME3/AP2B1/PSMB2/PSME4/PSMC3/PSMD13/PSMA3/PSMC2	20
processing degradation regulation	REACTOME_ANTIGEN_PROCESSING_CROSS_PRESENTATION	REACTOME_ANTIGEN_PROCESSING_CROSS_PRESENTATION	22/1252	106/13343	0.000286474	0.0052189	0.00414147	PSMA5/PSMA4/IKBKG/MYD88/PSMD1/PSMA6/PSMB10/PSMC4/CALR/TAP1/PSMB8/SEC22B/PSMC6/PSMD10/PSME3/PSMB2/PSME4/PSMC3/CHUK/PSMD13/PSMA3/PSMC2	22
chemokine pdgfrb cxcr4	WP_CHEMOKINE_SIGNALING_PATHWAY	WP_CHEMOKINE_SIGNALING_PATHWAY	30/1252	165/13343	0.000305349	0.00548029	0.00434889	CX3CR1/FGR/CXCR2/PIK3R3/LYN/CCL4/CCR3/CCL5/CCR2/CXCR6/CCR8/GNB4/CXCR3/GNGT2/RAP1B/PAK1/PIK3CG/IKBKG/GNG2/PREX1/ROCK1/PXN/CSK/STAT3/MAPK1/PRKCD/GNAI3/JAK2/CHUK/PTK2B	30
processing degradation regulation	REACTOME_ANTIGEN_PROCESSING_UBIQUITINATION_PROTEASOME_DEGRADATION	REACTOME_ANTIGEN_PROCESSING_UBIQUITINATION_PROTEASOME_DEGRADATION	48/1252	308/13343	0.000305674	0.00548029	0.00434889	CDC20/ASB2/NEDD4/FBXO6/KEAP1/SPSB1/ZNRF1/RNF14/LTN1/UBE2A/PSMA5/SPSB2/PSMA4/UBE2G2/PSMD1/RNF34/FBXO30/DTX3L/TRIM21/UBE3C/PSMA6/ZNRF2/PSMB10/UBE2L3/UBE2L6/PSMC4/PSMB8/PSMC6/PSMD10/PSME3/PSMB2/HECTD3/ITCH/BTBD1/RBX1/PSME4/RNF4/PSMC3/ATG7/TRIP12/RNF6/AREL1/PSMD13/PSMA3/UBE2Q2/VHL/UBE4A/PSMC2	48
er traffic golgi	REACTOME_COPI_DEPENDENT_GOLGI_TO_ER_RETROGRADE_TRAFFIC	REACTOME_COPI_DEPENDENT_GOLGI_TO_ER_RETROGRADE_TRAFFIC	21/1252	100/13343	0.000329797	0.00577528	0.00458298	KIF20A/KIF18B/KIF4A/KIF23/KIFC1/CENPE/KIF11/KIF18A/COPB2/RACGAP1/RAB1B/COPA/ARCN1/SURF4/SEC22B/ARFGAP3/KIF1B/KIFAP3/COPB1/COPG1/NSF	21
processing degradation regulation	REACTOME_UCH_PROTEINASES	REACTOME_UCH_PROTEINASES	21/1252	100/13343	0.000329797	0.00577528	0.00458298	SMAD7/RUVBL1/PSMA5/PSMA4/PSMD1/ACTB/PSMA6/PSMB10/PSMC4/PSMB8/PSMC6/PSMD10/PSME3/PSMB2/PSME4/PSMC3/UCHL5/PSMD13/PSMA3/ADRM1/PSMC2	21
processing degradation regulation	REACTOME_REGULATION_OF_RUNX2_EXPRESSION_AND_ACTIVITY	REACTOME_REGULATION_OF_RUNX2_EXPRESSION_AND_ACTIVITY	17/1252	73/13343	0.000334982	0.00580463	0.00460627	PSMA5/PSMA4/PSMD1/PSMA6/PSMB10/PSMC4/PSMB8/PSMC6/PSMD10/PSME3/PSMB2/RBX1/PSME4/PSMC3/PSMD13/PSMA3/PSMC2	17
mitochondrial fatty acid	KEGG_FATTY_ACID_METABOLISM	KEGG_FATTY_ACID_METABOLISM	12/1252	42/13343	0.000339886	0.00581668	0.00461583	EHHADH/ALDH1B1/ACOX3/ACAT1/ACAA2/ACSL4/ADH5/ACSL3/ALDH9A1/ACSL5/ACADM/ECHS1	12
processing degradation regulation	REACTOME_CLASS_I_MHC_MEDIATED_ANTIGEN_PROCESSING_PRESENTATION	REACTOME_CLASS_I_MHC_MEDIATED_ANTIGEN_PROCESSING_PRESENTATION	56/1252	377/13343	0.000355488	0.00599289	0.00475566	CDC20/ASB2/NEDD4/FBXO6/KEAP1/SPSB1/ZNRF1/RNF14/LTN1/UBE2A/PSMA5/SPSB2/PSMA4/UBE2G2/IKBKG/MYD88/PSMD1/RNF34/FBXO30/DTX3L/TRIM21/UBE3C/PSMA6/ZNRF2/PSMB10/UBE2L3/UBE2L6/PSMC4/CALR/TAP1/PSMB8/SEC22B/PSMC6/PSMD10/PSME3/PSMB2/SEC24D/HECTD3/ITCH/BTBD1/SEC13/RBX1/PSME4/RNF4/PSMC3/ATG7/TRIP12/RNF6/CHUK/AREL1/PSMD13/PSMA3/UBE2Q2/VHL/UBE4A/PSMC2	56
control retinoblastoma gene	WP_CELL_CYCLE	WP_CELL_CYCLE	24/1252	122/13343	0.000361648	0.00601483	0.00477307	CDKN2B/CDC25A/CDC20/CCNB2/E2F2/CDC6/TTK/CCNA2/BUB1/ESPL1/PLK1/CCNB1/PCNA/CHEK1/PTTG1/YWHAQ/MCM4/TP53/CDKN2C/MCM3/YWHAH/E2F3/MCM6/RBX1	24
pathway apoptosis caspase	BIOCARTA_D4GDI_PATHWAY	BIOCARTA_D4GDI_PATHWAY	6/1252	12/13343	0.000378943	0.00611452	0.00485219	GZMB/PRF1/PARP1/CASP3/CASP9/CASP1	6
nucleotidebinding oligomerization domain	REACTOME_INFLAMMASOMES	REACTOME_INFLAMMASOMES	8/1252	21/13343	0.00039197	0.00623564	0.0049483	HMOX1/AIM2/BCL2L1/P2RX7/PYCARD/PANX1/CASP1/TXN	8
processing degradation regulation	REACTOME_INTERLEUKIN_37_SIGNALING	REACTOME_INTERLEUKIN_37_SIGNALING	8/1252	21/13343	0.00039197	0.00623564	0.0049483	TBK1/PTPN7/PTPN4/PTPN18/CASP1/STAT3/PTPN6/PTPN9	8
processing degradation regulation	REACTOME_HOST_INTERACTIONS_OF_HIV_FACTORS	REACTOME_HOST_INTERACTIONS_OF_HIV_FACTORS	25/1252	131/13343	0.000445982	0.00704526	0.00559077	APOBEC3G/PSMA5/NUP62/PSMA4/PSMD1/PSMA6/PSMB10/PSMC4/PSMB8/AP2A1/PSMC6/PSMD10/PSME3/AP2B1/PSMB2/NUP37/CD247/SEC13/NUP93/RBX1/PSME4/PSMC3/PSMD13/PSMA3/PSMC2	25
mitochondrial fatty acid	REACTOME_FATTY_ACID_METABOLISM	REACTOME_FATTY_ACID_METABOLISM	31/1252	177/13343	0.000480365	0.00748376	0.00593874	FADS2/PTGDS/FADS1/SLC27A2/PCTP/SLC25A20/ELOVL6/SCD/SLC27A3/AMACR/EHHADH/ACOT7/HPGD/GGT1/CBR1/SCP2/ACOX3/ELOVL1/ACOT13/MMAA/ACAA2/ACLY/HSD17B4/CROT/DBI/ACSL4/ACSL3/DECR1/ACSL5/ACADM/ECHS1	31
metabolic glycolysis senescence	WP_CORI_CYCLE	WP_CORI_CYCLE	7/1252	17/13343	0.0005261	0.00810993	0.00643564	PGAM1/SLC2A1/PFKP/G6PD/HK1/LDHA/TALDO1	7
processing degradation regulation	REACTOME_C_TYPE_LECTIN_RECEPTORS_CLRS	REACTOME_C_TYPE_LECTIN_RECEPTORS_CLRS	26/1252	140/13343	0.000536081	0.00818247	0.00649321	LYN/PLCG2/PYCARD/SRC/PAK1/PSMA5/PSMA4/NFATC2/IKBKG/PSMD1/AHCYL1/PSMA6/PSMB10/PSMC4/PSMB8/PSMC6/PSMD10/PSME3/PSMB2/PRKCD/PSME4/PSMC3/CHUK/PSMD13/PSMA3/PSMC2	26
pathway apoptosis caspase	WP_FAS_LIGAND_PATHWAY_AND_STRESS_INDUCTION_OF_HEAT_SHOCK_PROTEINS	WP_FAS_LIGAND_PATHWAY_AND_STRESS_INDUCTION_OF_HEAT_SHOCK_PROTEINS	12/1252	44/13343	0.000543579	0.00824124	0.00653984	FASLG/PAK1/SPTAN1/LMNB1/PARP1/CASP3/FAS/ACTB/DAXX/CASP9/CASP7/ACTG1	12
resolution cohesion formins	REACTOME_MITOTIC_SPINDLE_CHECKPOINT	REACTOME_MITOTIC_SPINDLE_CHECKPOINT	22/1252	111/13343	0.000561651	0.00845847	0.00671222	BUB1B/CDC20/CENPE/KIF18A/BUB1/PLK1/DYNLL1/CENPO/CDCA8/NUF2/CENPN/CKAP5/PPP2R5C/ZWILCH/RCC2/NUP37/SKA2/DYNC1I2/SEC13/PPP2R5A/PAFAH1B1/PPP2R5D	22
pathway apoptosis caspase	BIOCARTA_CASPASE_PATHWAY	BIOCARTA_CASPASE_PATHWAY	8/1252	22/13343	0.000565652	0.00846231	0.00671527	GZMB/PRF1/LMNB1/PARP1/CASP3/CASP9/CASP1/CASP7	8
mechanoregulation pathology yaptaz	WP_INTEGRINMEDIATED_CELL_ADHESION	WP_INTEGRINMEDIATED_CELL_ADHESION	21/1252	104/13343	0.000574225	0.00853404	0.00677219	PAK6/ITGA1/ITGAM/VCL/ITGB2/ITGB1/RAP1B/SRC/PAK1/ITGAL/ILK/VASP/ITGB7/ITGA4/MAP2K3/ROCK1/PXN/CAPN1/CSK/MAPK1/ITGA5	21
er traffic golgi	REACTOME_MHC_CLASS_II_ANTIGEN_PRESENTATION	REACTOME_MHC_CLASS_II_ANTIGEN_PRESENTATION	24/1252	126/13343	0.00059167	0.00873583	0.00693233	KIF20A/LAG3/KIF4A/CTSC/KIF23/CENPE/KIF11/KIF18A/DYNLL1/CAPZA1/ACTR1A/CTSH/RACGAP1/CLTA/AP2A1/DCTN5/CTSD/CLTC/AP2B1/KIFAP3/SEC24D/CAPZA2/DYNC1I2/SEC13	24
er traffic golgi	REACTOME_INTRA_GOLGI_AND_RETROGRADE_GOLGI_TO_ER_TRAFFIC	REACTOME_INTRA_GOLGI_AND_RETROGRADE_GOLGI_TO_ER_TRAFFIC	34/1252	203/13343	0.000610831	0.00896017	0.00711035	GOLIM4/KIF20A/KIF18B/KIF4A/KIF23/KIFC1/CENPE/KIF11/KIF18A/RHOBTB3/DYNLL1/CAPZA1/COPB2/AGPAT3/MAN1A1/ACTR1A/RACGAP1/RAB1B/COPA/ARCN1/SURF4/DCTN5/SEC22B/ARFGAP3/KIF1B/KIFAP3/COPB1/CAPZA2/DYNC1I2/ARL1/M6PR/COPG1/NSF/PAFAH1B1	34
processing degradation regulation	WP_PARKINUBIQUITIN_PROTEASOMAL_SYSTEM_PATHWAY	WP_PARKINUBIQUITIN_PROTEASOMAL_SYSTEM_PATHWAY	16/1252	70/13343	0.000619011	0.00902158	0.00715909	HSPA6/HSPA1A/UBE2G2/PSMD1/UBE2L3/HSPA8/UBE2L6/CASP1/PSMC4/PSMC6/PSMD10/HSPA4/PSMC3/PSMD13/HSPA9/PSMC2	16
induction zbp1 rip	REACTOME_NF_KB_ACTIVATION_THROUGH_FADD_RIP_1_PATHWAY_MEDIATED_BY_CASPASE_8_AND_10	REACTOME_NF_KB_ACTIVATION_THROUGH_FADD_RIP_1_PATHWAY_MEDIATED_BY_CASPASE_8_AND_10	6/1252	13/13343	0.000648014	0.00932397	0.00739904	RNF135/IKBKG/DDX58/TRIM25/CHUK/RIPK1	6
repulsion lipoprotein clearance	REACTOME_EPH_EPHRIN_MEDIATED_REPULSION_OF_CELLS	REACTOME_EPH_EPHRIN_MEDIATED_REPULSION_OF_CELLS	13/1252	51/13343	0.000658051	0.00940847	0.0074661	LYN/EFNA3/SRC/PSEN2/EFNB1/ADAM10/ACTB/CLTA/AP2A1/CLTC/AP2B1/ACTG1/PSEN1	13
processing degradation regulation	REACTOME_TRANSCRIPTIONAL_REGULATION_BY_RUNX2	REACTOME_TRANSCRIPTIONAL_REGULATION_BY_RUNX2	23/1252	120/13343	0.000696523	0.00983403	0.0078038	CCNB1/SRC/PSMA5/PSMA4/MAF/PSMD1/RUNX1/PSMA6/PSMB10/PSMC4/PSMB8/PSMC6/PSMD10/PSME3/PSMB2/MAPK1/RBX1/PSME4/PSMC3/ITGA5/PSMD13/PSMA3/PSMC2	23
processing degradation regulation	REACTOME_SIGNALING_BY_HEDGEHOG	REACTOME_SIGNALING_BY_HEDGEHOG	27/1252	150/13343	0.000701977	0.00984947	0.00781606	EVC/EVC2/GAS1/PRKAR1A/PTCH1/PSMA5/VCP/PSMA4/PSMD1/SEL1L/PSMA6/PSMB10/PSMC4/SUFU/PSMB8/PSMC6/PSMD10/PSME3/PSMB2/ITCH/RBX1/PSME4/PSMC3/CSNK1A1/PSMD13/PSMA3/PSMC2	27
chemokine pdgfrb cxcr4	KEGG_CHEMOKINE_SIGNALING_PATHWAY	KEGG_CHEMOKINE_SIGNALING_PATHWAY	32/1252	189/13343	0.000720556	0.0100322	0.00796108	CX3CR1/CXCR1/FGR/CXCR2/CCR5/PIK3R3/LYN/CCL4/CCR3/CCL5/CCR2/CXCR6/CCR8/GNB4/CXCR3/GNGT2/RAP1B/PAK1/PIK3CG/IKBKG/GNG2/PREX1/ROCK1/PXN/CSK/STAT3/MAPK1/PRKCD/GNAI3/JAK2/CHUK/PTK2B	32
processing degradation regulation	REACTOME_HEDGEHOG_OFF_STATE	REACTOME_HEDGEHOG_OFF_STATE	22/1252	113/13343	0.000723884	0.0100322	0.00796108	PRKAR1A/PTCH1/PSMA5/PSMA4/PSMD1/PSMA6/PSMB10/PSMC4/SUFU/PSMB8/PSMC6/PSMD10/PSME3/PSMB2/ITCH/RBX1/PSME4/PSMC3/CSNK1A1/PSMD13/PSMA3/PSMC2	22
processing degradation regulation	REACTOME_CYCLIN_A_CDK2_ASSOCIATED_EVENTS_AT_S_PHASE_ENTRY	REACTOME_CYCLIN_A_CDK2_ASSOCIATED_EVENTS_AT_S_PHASE_ENTRY	18/1252	85/13343	0.000772016	0.010634	0.00843866	CDC25A/CCNA2/PSMA5/PSMA4/PSMD1/PSMA6/PSMB10/PSMC4/PSMB8/PSMC6/PSMD10/PSME3/PSMB2/PSMC3/RBBP4/PSMD13/PSMA3/PSMC2	18
chemokine pdgfrb cxcr4	PID_PDGFRB_PATHWAY	PID_PDGFRB_PATHWAY	24/1252	129/13343	0.000839566	0.0112892	0.00895853	PDGFRB/FGR/PIK3R3/LYN/PPP2R2B/ACTA2/ACTN4/SLC9A3R1/IQGAP1/RAP1B/SRC/ARPC5/PAK1/PIK3CG/YWHAQ/ACTR2/YWHAH/ARPC1B/ACTR3/CSK/STAT3/MAPK1/PRKCD/JAK2	24
antiviral interferon gamma	REACTOME_INTERFERON_GAMMA_SIGNALING	REACTOME_INTERFERON_GAMMA_SIGNALING	19/1252	93/13343	0.000887625	0.0118589	0.00941066	NCAM1/IFNG/OASL/OAS1/OAS2/CIITA/GBP4/GBP1/TRIM21/TRIM25/TRIM5/TRIM35/TRIM8/PRKCD/PTPN6/JAK2/PML/TRIM68/TRIM26	19
pathway apoptosis caspase	WP_APOPTOSIS	WP_APOPTOSIS	18/1252	86/13343	0.000892438	0.0118589	0.00941066	BOK/GZMB/FASLG/PRF1/BCL2L1/TNFRSF1B/TP53/IKBKG/CASP3/CRADD/FAS/CASP9/BAK1/CASP1/TNFSF10/CASP7/CHUK/RIPK1	18
processing degradation regulation	REACTOME_DISORDERS_OF_TRANSMEMBRANE_TRANSPORTERS	REACTOME_DISORDERS_OF_TRANSMEMBRANE_TRANSPORTERS	30/1252	177/13343	0.00102205	0.0132839	0.0105414	SLC4A4/SLC16A1/PSMA5/SLC35C1/VCP/NUP62/PSMA4/SLC2A1/PSMD1/DERL1/SEL1L/SLC27A4/PSMA6/PSMB10/PSMC4/HK1/PSMB8/PSMC6/PSMD10/PSME3/PSMB2/NUP37/SEC13/NUP93/BSG/PSME4/PSMC3/PSMD13/PSMA3/PSMC2	30
pathway apoptosis caspase	KEGG_APOPTOSIS	KEGG_APOPTOSIS	18/1252	87/13343	0.00102856	0.0132839	0.0105414	FASLG/PIK3R3/PRKAR1A/BCL2L1/PIK3CG/TP53/IKBKG/MYD88/CASP3/FAS/CASP9/CAPN1/TNFSF10/CASP7/CHP1/AIFM1/CHUK/RIPK1	18
resolution cohesion formins	REACTOME_REGULATION_OF_PLK1_ACTIVITY_AT_G2_M_TRANSITION	REACTOME_REGULATION_OF_PLK1_ACTIVITY_AT_G2_M_TRANSITION	18/1252	87/13343	0.00102856	0.0132839	0.0105414	NEK2/AURKA/CCNB2/CEP78/PCNT/PLK1/DYNLL1/CCNB1/RAB8A/ACTR1A/CKAP5/HSP90AA1/OPTN/DYNC1I2/BORA/PCM1/PAFAH1B1/PPP1R12A	18
processing degradation regulation	REACTOME_DNA_REPLICATION_PRE_INITIATION	REACTOME_DNA_REPLICATION_PRE_INITIATION	26/1252	146/13343	0.00102908	0.0132839	0.0105414	MCM10/E2F2/CDC6/PSMA5/MCM4/PSMA4/MCM3/PSMD1/PSMA6/PSMB10/E2F3/PSMC4/PSMB8/PRIM2/PSMC6/MCM6/PSMD10/PSME3/RPA2/PSMB2/RPA1/PSME4/PSMC3/PSMD13/PSMA3/PSMC2	26
aurora pathway golgi	REACTOME_GOLGI_CISTERNAE_PERICENTRIOLAR_STACK_REORGANIZATION	REACTOME_GOLGI_CISTERNAE_PERICENTRIOLAR_STACK_REORGANIZATION	6/1252	14/13343	0.00104438	0.0133292	0.0105774	CCNB2/PLK1/CCNB1/RAB1B/MAPK1/USO1	6
processing degradation regulation	REACTOME_HIV_INFECTION	REACTOME_HIV_INFECTION	37/1252	234/13343	0.00109264	0.0138515	0.0109919	CCR5/APOBEC3G/LIG4/PSMA5/VPS4B/NUP62/PSMA4/GTF2E1/PSMD1/VTA1/PSMA6/PSMB10/PSMC4/PSMB8/AP2A1/POLR2B/PSMC6/SUPT16H/PSMD10/SUPT4H1/PSME3/FURIN/AP2B1/VPS37A/PSMB2/CHMP5/NUP37/CD247/SEC13/NUP93/RBX1/PSME4/PSMC3/PSMD13/PSMA3/CHMP2B/PSMC2	37
mitochondrial fatty acid	WP_PPAR_SIGNALING_PATHWAY	WP_PPAR_SIGNALING_PATHWAY	15/1252	67/13343	0.00113735	0.0142281	0.0112907	FADS2/SLC27A2/SCD/EHHADH/FABP5/SCP2/PPARA/ACOX3/ILK/SLC27A4/DBI/ACSL4/ACSL3/ACSL5/ACADM	15
processing degradation regulation	BIOCARTA_PROTEASOME_PATHWAY	BIOCARTA_PROTEASOME_PATHWAY	7/1252	19/13343	0.00115261	0.0142281	0.0112907	UBE2A/PSMA5/PSMA4/PSMA6/RPN1/PSMB2/PSMA3	7
repulsion lipoprotein clearance	REACTOME_LDL_CLEARANCE	REACTOME_LDL_CLEARANCE	7/1252	19/13343	0.00115261	0.0142281	0.0112907	LDLR/NPC1/CLTA/AP2A1/CLTC/AP2B1/SOAT1	7
pathway apoptosis caspase	BIOCARTA_RNA_PATHWAY	BIOCARTA_RNA_PATHWAY	5/1252	10/13343	0.00121549	0.0149228	0.011842	TP53/EIF2S1/DNAJC3/CHUK/EIF2S2	5
mechanoregulation pathology yaptaz	WP_MECHANOREGULATION_AND_PATHOLOGY_OF_YAPTAZ_VIA_HIPPO_AND_NONHIPPO_MECHANISMS	WP_MECHANOREGULATION_AND_PATHOLOGY_OF_YAPTAZ_VIA_HIPPO_AND_NONHIPPO_MECHANISMS	12/1252	48/13343	0.00126362	0.0153469	0.0121785	PAK6/CTNNA1/ITGB2/ACTA2/ITGB1/SRC/PAK1/YWHAQ/ITGB7/LIMD1/ACTB/ACTG1	12
pathway apoptosis caspase	BIOCARTA_FAS_PATHWAY	BIOCARTA_FAS_PATHWAY	9/1252	30/13343	0.00127077	0.0153511	0.0121819	FASLG/PAK1/SPTAN1/LMNB1/PARP1/CASP3/FAS/DAXX/CASP7	9
rho gtpases waves	REACTOME_RHO_GTPASES_ACTIVATE_WASPS_AND_WAVES	REACTOME_RHO_GTPASES_ACTIVATE_WASPS_AND_WAVES	10/1252	36/13343	0.00133551	0.0160474	0.0127345	CYFIP1/ARPC5/NCKAP1L/ACTR2/ACTB/ARPC1B/ACTR3/WIPF1/ACTG1/MAPK1	10
rhoq gtpase cycle	REACTOME_RHOA_GTPASE_CYCLE	REACTOME_RHOA_GTPASE_CYCLE	26/1252	149/13343	0.00139776	0.0166187	0.0131878	ARHGEF28/STARD8/ARHGEF10/RTKN/VANGL1/PLEKHG3/DEPDC1B/ECT2/ARHGAP10/ARHGAP11A/STOM/ARHGAP18/IQGAP1/TJP2/CIT/RACGAP1/PREX1/HMOX2/ROCK1/LBR/DIAPH1/ARHGAP26/ABR/GMIP/ARHGAP1/TMEM87A	26
processing degradation regulation	REACTOME_DNA_REPLICATION	REACTOME_DNA_REPLICATION	31/1252	189/13343	0.00147384	0.0173406	0.0137607	MCM10/E2F2/GINS3/CDC6/CCNA2/GINS1/PCNA/PSMA5/MCM4/PSMA4/MCM3/PSMD1/PSMA6/PSMB10/E2F3/PSMC4/PSMB8/PRIM2/PSMC6/MCM6/PSMD10/PSME3/RPA2/PSMB2/RPA1/RBX1/PSME4/PSMC3/PSMD13/PSMA3/PSMC2	31
repulsion lipoprotein clearance	REACTOME_RECYCLING_PATHWAY_OF_L1	REACTOME_RECYCLING_PATHWAY_OF_L1	12/1252	49/13343	0.001533	0.0178507	0.0141655	KIF4A/SRC/MSN/RPS6KA1/ACTB/EZR/CLTA/AP2A1/CLTC/AP2B1/ACTG1/MAPK1	12
mitochondrial fatty acid	KEGG_PPAR_SIGNALING_PATHWAY	KEGG_PPAR_SIGNALING_PATHWAY	15/1252	69/13343	0.00156088	0.0179899	0.0142759	FADS2/SLC27A2/SCD/EHHADH/FABP5/SCP2/PPARA/ACOX3/ILK/SLC27A4/DBI/ACSL4/ACSL3/ACSL5/ACADM	15
induction zbp1 rip	WP_TYPE_I_INTERFERON_INDUCTION_AND_SIGNALING_DURING_SARSCOV2_INFECTION	WP_TYPE_I_INTERFERON_INDUCTION_AND_SIGNALING_DURING_SARSCOV2_INFECTION	9/1252	31/13343	0.00164355	0.0185639	0.0147314	TLR3/OAS1/IFNAR1/OAS2/TLR9/IFNAR2/TBK1/MYD88/DDX58	9
rhoq gtpase cycle	REACTOME_RHOH_GTPASE_CYCLE	REACTOME_RHOH_GTPASE_CYCLE	10/1252	37/13343	0.00167857	0.0186947	0.0148352	PAK6/SLC1A5/VANGL1/STOM/PAK1/DBN1/VCP/ROCK1/CSK/WDR11	10
nucleotidebinding oligomerization domain	REACTOME_NUCLEOTIDE_BINDING_DOMAIN_LEUCINE_RICH_REPEAT_CONTAINING_RECEPTOR_NLR_SIGNALING_PATHWAYS	REACTOME_NUCLEOTIDE_BINDING_DOMAIN_LEUCINE_RICH_REPEAT_CONTAINING_RECEPTOR_NLR_SIGNALING_PATHWAYS	13/1252	56/13343	0.00167996	0.0186947	0.0148352	HMOX1/AIM2/BCL2L1/P2RX7/PYCARD/IKBKG/PANX1/CASP9/CASP1/TXN/MAPK14/ITCH/CHUK	13
pathway apoptosis caspase	WP_HEPATITIS_C_AND_HEPATOCELLULAR_CARCINOMA	WP_HEPATITIS_C_AND_HEPATOCELLULAR_CARCINOMA	12/1252	50/13343	0.00184795	0.0202647	0.0160811	CXCR1/FASLG/E2F2/RRM2/BRCA1/BCL2L1/TP53/CASP3/CASP9/STAT3/CASP7/MAPK14	12
metabolic glycolysis senescence	KEGG_GALACTOSE_METABOLISM	KEGG_GALACTOSE_METABOLISM	8/1252	26/13343	0.00196786	0.0212698	0.0168787	PFKL/GLB1/PGM2/PFKP/PGM1/HK1/GALK2/GALK1	8
mechanoregulation pathology yaptaz	PID_INTEGRIN_CS_PATHWAY	PID_INTEGRIN_CS_PATHWAY	8/1252	26/13343	0.00196786	0.0212698	0.0168787	ITGA1/ITGAM/ITGB2/ITGB1/ITGAL/ITGB7/ITGA4/ITGA5	8
pathway apoptosis caspase	REACTOME_CASPASE_ACTIVATION_VIA_EXTRINSIC_APOPTOTIC_SIGNALLING_PATHWAY	REACTOME_CASPASE_ACTIVATION_VIA_EXTRINSIC_APOPTOTIC_SIGNALLING_PATHWAY	8/1252	26/13343	0.00196786	0.0212698	0.0168787	FASLG/DAPK2/CASP3/FAS/CASP9/TNFSF10/APPL1/RIPK1	8
mechanoregulation pathology yaptaz	BIOCARTA_MONOCYTE_PATHWAY	BIOCARTA_MONOCYTE_PATHWAY	5/1252	11/13343	0.00205689	0.0218534	0.0173418	ITGAM/ITGB2/ITGB1/ITGAL/ITGA4	5
metabolic glycolysis senescence	WP_GLYCOLYSIS_IN_SENESCENCE	WP_GLYCOLYSIS_IN_SENESCENCE	5/1252	11/13343	0.00205689	0.0218534	0.0173418	TP53/G6PD/HK1/LDHA/ENO1	5
control retinoblastoma gene	WP_G1_TO_S_CELL_CYCLE_CONTROL	WP_G1_TO_S_CELL_CYCLE_CONTROL	14/1252	64/13343	0.00207613	0.0218534	0.0173418	CDKN2B/CDC25A/E2F2/CCNB1/PCNA/MCM4/TP53/CDKN2C/MCM3/E2F3/PRIM2/MCM6/RPA2/RPA1	14
induction zbp1 rip	WP_TOLLLIKE_RECEPTOR_SIGNALING_RELATED_TO_MYD88	WP_TOLLLIKE_RECEPTOR_SIGNALING_RELATED_TO_MYD88	9/1252	32/13343	0.00209907	0.0218534	0.0173418	TLR3/TLR5/TLR9/TBK1/IKBKG/MYD88/MAPK1/CHUK/TOLLIP	9
antiviral interferon gamma	REACTOME_INTERFERON_ALPHA_BETA_SIGNALING	REACTOME_INTERFERON_ALPHA_BETA_SIGNALING	15/1252	71/13343	0.00210892	0.0218534	0.0173418	OASL/OAS1/MX1/IFIT3/USP18/MX2/IFNAR1/OAS2/ISG15/IFNAR2/IFI35/BST2/PSMB8/ADAR/PTPN6	15
translation sars infections	REACTOME_SARS_COV_2_INFECTION	REACTOME_SARS_COV_2_INFECTION	15/1252	71/13343	0.00210892	0.0218534	0.0173418	ST3GAL4/STT3A/PARP4/VCP/SRPK2/MGAT2/PARP14/RPN1/FURIN/MGAT1/MAGT1/CSNK1A1/SRPK1/VHL/CHMP2B	15
pathway apoptosis caspase	PID_CASPASE_PATHWAY	PID_CASPASE_PATHWAY	12/1252	51/13343	0.00221408	0.0227346	0.018041	GZMB/PRF1/SPTAN1/LMNB1/PARP1/CASP3/LIMK1/CRADD/CASP9/CASP1/CASP7/RIPK1	12
pathway apoptosis caspase	WP_PHOTODYNAMIC_THERAPYINDUCED_AP1_SURVIVAL_SIGNALING	WP_PHOTODYNAMIC_THERAPYINDUCED_AP1_SURVIVAL_SIGNALING	12/1252	51/13343	0.00221408	0.0227346	0.018041	FASLG/IFNG/CCNA2/BCL2L1/HSP90AA1/TP53/FAS/MAP2K3/BAK1/MAP3K5/TNFSF10/MAPK14	12
induction zbp1 rip	REACTOME_ZBP1_DAI_MEDIATED_INDUCTION_OF_TYPE_I_IFNS	REACTOME_ZBP1_DAI_MEDIATED_INDUCTION_OF_TYPE_I_IFNS	7/1252	21/13343	0.00225044	0.0230033	0.0182543	TLR3/TBK1/IKBKG/MYD88/NKIRAS2/CHUK/RIPK1	7
processing degradation regulation	REACTOME_MAPK6_MAPK4_SIGNALING	REACTOME_MAPK6_MAPK4_SIGNALING	18/1252	93/13343	0.0022732	0.0231313	0.0183559	CDC42EP3/PAK1/PSMA5/PSMA4/PSMD1/PSMA6/PSMB10/PSMC4/PSMB8/PSMC6/PSMD10/PSME3/PSMB2/PSME4/PSMC3/PSMD13/PSMA3/PSMC2	18
mechanoregulation pathology yaptaz	WP_HIPPOMERLIN_SIGNALING_DYSREGULATION	WP_HIPPOMERLIN_SIGNALING_DYSREGULATION	22/1252	123/13343	0.00228574	0.0231546	0.0183744	PDGFRB/NGFR/PAK6/ITGA1/ITGAM/CTNNA1/FOXM1/ITGB2/LATS2/AMOT/ITGB1/PRKAR1A/PAK1/ITGAL/ITGB7/ITGA4/PPP1CA/DDB1/RBX1/ITGA5/PPP1R12A/CUL4A	22
aurora pathway golgi	REACTOME_POLO_LIKE_KINASE_MEDIATED_EVENTS	REACTOME_POLO_LIKE_KINASE_MEDIATED_EVENTS	6/1252	16/13343	0.00236334	0.0235189	0.0186635	CDC25A/CCNB2/FOXM1/PLK1/CCNB1/RBBP4	6
nucleotidebinding oligomerization domain	REACTOME_THE_NLRP3_INFLAMMASOME	REACTOME_THE_NLRP3_INFLAMMASOME	6/1252	16/13343	0.00236334	0.0235189	0.0186635	HMOX1/P2RX7/PYCARD/PANX1/CASP1/TXN	6
processing degradation regulation	REACTOME_PTEN_REGULATION	REACTOME_PTEN_REGULATION	24/1252	139/13343	0.00241952	0.0237914	0.0188797	NEDD4/CBX8/PSMA5/CHD4/PSMA4/TP53/PSMD1/PSMA6/PSMB10/PSMC4/PSMB8/PSMC6/PSMD10/PSME3/PSMB2/MAPK1/PSME4/PSMC3/PML/RBBP4/PSMD13/MTA2/PSMA3/PSMC2	24
processing degradation regulation	REACTOME_SIGNALING_BY_BRAF_AND_RAF1_FUSIONS	REACTOME_SIGNALING_BY_BRAF_AND_RAF1_FUSIONS	14/1252	65/13343	0.00242232	0.0237914	0.0188797	VCL/IQGAP1/RAP1B/SRC/PAPSS1/APBB1IP/AGK/ACTB/CSK/ACTG1/FAM114A2/MAPK1/ATG7/JAK2	14
mitochondrial fatty acid	KEGG_PROPANOATE_METABOLISM	KEGG_PROPANOATE_METABOLISM	9/1252	33/13343	0.00264972	0.0258005	0.020474	EHHADH/ALDH1B1/SUCLA2/ACAT1/HIBCH/LDHA/ALDH9A1/ACADM/ECHS1	9
repulsion lipoprotein clearance	REACTOME_PLASMA_LIPOPROTEIN_CLEARANCE	REACTOME_PLASMA_LIPOPROTEIN_CLEARANCE	9/1252	33/13343	0.00264972	0.0258005	0.020474	VLDLR/LDLR/APOBR/NPC1/CLTA/AP2A1/CLTC/AP2B1/SOAT1	9
metabolic glycolysis senescence	WP_CLEAR_CELL_RENAL_CELL_CARCINOMA_PATHWAYS	WP_CLEAR_CELL_RENAL_CELL_CARCINOMA_PATHWAYS	17/1252	87/13343	0.00267542	0.0259389	0.0205838	PDGFRB/PSAT1/PSPH/PFKL/SLC2A1/PGM2/PFKP/PGM1/ACLY/SHMT2/HK1/STAT3/LDHA/ENO1/MDH1/SQSTM1/VHL	17
rhoq gtpase cycle	REACTOME_RHOQ_GTPASE_CYCLE	REACTOME_RHOQ_GTPASE_CYCLE	13/1252	59/13343	0.00276342	0.0266777	0.0211701	SLC1A5/VANGL1/PLEKHG3/DEPDC1B/STOM/ITSN1/IQGAP1/CDC42EP3/SRGAP2/PAK1/PREX1/ARHGAP26/ARHGAP1	13
metabolic glycolysis senescence	PID_HIF1_TFPATHWAY	PID_HIF1_TFPATHWAY	14/1252	66/13343	0.00281472	0.0270572	0.0214713	EGLN3/ITGB2/HMOX1/ENG/ABCB1/PFKL/SLC2A1/NDRG1/PGM1/FECH/HK1/LDHA/ENO1/FURIN	14
pathway apoptosis caspase	BIOCARTA_AKT_PATHWAY	BIOCARTA_AKT_PATHWAY	7/1252	22/13343	0.00303667	0.0288229	0.0228724	FASLG/PIK3CG/HSP90AA1/IKBKG/YWHAH/CASP9/CHUK	7
rhoq gtpase cycle	REACTOME_RHOD_GTPASE_CYCLE	REACTOME_RHOD_GTPASE_CYCLE	12/1252	53/13343	0.00312407	0.0294053	0.0233346	PAK6/EFHD2/VANGL1/DEPDC1B/LMNB1/DBN1/RACGAP1/LBR/DIAPH1/ARHGAP26/TOR1AIP1/ARHGAP1	12
induction zbp1 rip	WP_CYTOSOLIC_DNASENSING_PATHWAY	WP_CYTOSOLIC_DNASENSING_PATHWAY	15/1252	74/13343	0.00322336	0.0298944	0.0237227	CCL4/CCL5/AIM2/ISG15/PYCARD/POLR3K/TBK1/IKBKG/DDX58/TRIM25/CASP1/NLRX1/ADAR/CHUK/RIPK1	15
repulsion lipoprotein clearance	REACTOME_GAP_JUNCTION_DEGRADATION	REACTOME_GAP_JUNCTION_DEGRADATION	5/1252	12/13343	0.00325543	0.0298944	0.0237227	MYO6/ACTB/CLTA/CLTC/ACTG1	5
repulsion lipoprotein clearance	REACTOME_VLDLR_INTERNALISATION_AND_DEGRADATION	REACTOME_VLDLR_INTERNALISATION_AND_DEGRADATION	5/1252	12/13343	0.00325543	0.0298944	0.0237227	VLDLR/CLTA/AP2A1/CLTC/AP2B1	5
pathway apoptosis caspase	BIOCARTA_PML_PATHWAY	BIOCARTA_PML_PATHWAY	6/1252	17/13343	0.00336548	0.0302893	0.0240361	FASLG/TNFRSF1B/TP53/FAS/DAXX/PML	6
induction zbp1 rip	REACTOME_RIP_MEDIATED_NFKB_ACTIVATION_VIA_ZBP1	REACTOME_RIP_MEDIATED_NFKB_ACTIVATION_VIA_ZBP1	6/1252	17/13343	0.00336548	0.0302893	0.0240361	TLR3/IKBKG/MYD88/NKIRAS2/CHUK/RIPK1	6
mitochondrial fatty acid	WP_MITOCHONDRIAL_LONG_CHAIN_FATTY_ACID_BETAOXIDATION	WP_MITOCHONDRIAL_LONG_CHAIN_FATTY_ACID_BETAOXIDATION	6/1252	17/13343	0.00336548	0.0302893	0.0240361	SLC25A20/EHHADH/SCP2/ACSL4/ACSL3/ACADM	6
processing degradation regulation	REACTOME_MAPK_FAMILY_SIGNALING_CASCADES	REACTOME_MAPK_FAMILY_SIGNALING_CASCADES	46/1252	327/13343	0.00345804	0.0309989	0.0245992	PDGFRB/ERBB2/NCAM1/VCL/IQGAP1/RASGEF1A/CDC42EP3/RAP1B/BCL2L1/ABHD17C/IL2RB/SRC/PAK1/SPTAN1/PSMA5/PTPN7/PSMA4/ICMT/PPP2R5C/APBB1IP/PSMD1/ACTB/DLG3/PSMA6/PSMB10/PSMC4/CSK/PSMB8/PSMC6/PSMD10/PSME3/ACTG1/PSMB2/MAPK1/PEA15/RALGDS/RBX1/PSME4/PPP2R5A/PSMC3/JAK2/PSMD13/PSMA3/LYPLA1/PPP2R5D/PSMC2	46
rho gtpases waves	PID_RAC1_PATHWAY	PID_RAC1_PATHWAY	12/1252	54/13343	0.00368098	0.0326702	0.0259255	CTNNA1/IQGAP1/ARPC5/PAK1/RACGAP1/ACTR2/LIMK1/MAP2K3/ARPC1B/ACTR3/STAT3/MAPK14	12
nucleotidebinding oligomerization domain	WP_NUCLEOTIDEBINDING_OLIGOMERIZATION_DOMAIN_NOD_PATHWAY	WP_NUCLEOTIDEBINDING_OLIGOMERIZATION_DOMAIN_NOD_PATHWAY	10/1252	41/13343	0.00382666	0.0337672	0.026796	NLRP2/CARD6/AIM2/PYCARD/HSP90AA1/IKBKG/CASP9/CASP1/CASP7/CHUK	10
rho gtpases waves	SIG_REGULATION_OF_THE_ACTIN_CYTOSKELETON_BY_RHO_GTPASES	SIG_REGULATION_OF_THE_ACTIN_CYTOSKELETON_BY_RHO_GTPASES	9/1252	35/13343	0.00408996	0.0355355	0.0281992	PAK6/PAK1/FLNA/VASP/ACTR2/LIMK1/ROCK1/ACTR3/ACTG1	9
induction zbp1 rip	KEGG_CYTOSOLIC_DNA_SENSING_PATHWAY	KEGG_CYTOSOLIC_DNA_SENSING_PATHWAY	12/1252	55/13343	0.00431509	0.0367841	0.02919	CCL4/CCL5/AIM2/PYCARD/POLR3K/TBK1/IKBKG/DDX58/CASP1/ADAR/CHUK/RIPK1	12
metabolic glycolysis senescence	KEGG_GLYCOLYSIS_GLUCONEOGENESIS	KEGG_GLYCOLYSIS_GLUCONEOGENESIS	13/1252	62/13343	0.00435992	0.0370265	0.0293824	ALDH1B1/PFKL/PDHB/PGAM1/PGM2/PFKP/PGM1/HK1/ADH5/LDHA/ENO1/ALDH9A1/GALM	13
processing degradation regulation	REACTOME_BETA_CATENIN_INDEPENDENT_WNT_SIGNALING	REACTOME_BETA_CATENIN_INDEPENDENT_WNT_SIGNALING	24/1252	146/13343	0.00464639	0.03907	0.031004	PDE6G/GNB4/GNGT2/PSMA5/PSMA4/PSMD1/GNG2/PSMA6/PSMB10/PSMC4/CLTA/PSMB8/AP2A1/PSMC6/PSMD10/CLTC/PSME3/AP2B1/PSMB2/PSME4/PSMC3/PSMD13/PSMA3/PSMC2	24
pathway apoptosis caspase	BIOCARTA_CHEMICAL_PATHWAY	BIOCARTA_CHEMICAL_PATHWAY	6/1252	18/13343	0.00465242	0.03907	0.031004	PARP1/TP53/CASP3/CASP9/CASP7/EIF2S1	6
mitochondrial fatty acid	WP_FATTY_ACID_TRANSPORTERS	WP_FATTY_ACID_TRANSPORTERS	6/1252	18/13343	0.00465242	0.03907	0.031004	FABP5/SLC27A4/DBI/ACSL4/ACSL3/ACSL5	6
translation sars infections	REACTOME_TRANSLATION_OF_SARS_COV_2_STRUCTURAL_PROTEINS	REACTOME_TRANSLATION_OF_SARS_COV_2_STRUCTURAL_PROTEINS	11/1252	49/13343	0.00490691	0.040903	0.0324586	ST3GAL4/STT3A/PARP4/SRPK2/MGAT2/PARP14/RPN1/MGAT1/MAGT1/CSNK1A1/SRPK1	11
er traffic golgi	REACTOME_ER_TO_GOLGI_ANTEROGRADE_TRANSPORT	REACTOME_ER_TO_GOLGI_ANTEROGRADE_TRANSPORT	25/1252	155/13343	0.00504301	0.041883	0.0332363	CTSC/DYNLL1/TRAPPC10/CAPZA1/COPB2/ACTR1A/SPTAN1/RAB1B/COPA/SEC23IP/ARCN1/DCTN5/SEC22B/ARFGAP3/COPB1/SEC24D/LMAN2/CAPZA2/DYNC1I2/TMEM115/SEC13/COPG1/NSF/CD59/USO1	25
pathway apoptosis caspase	WP_COMPLEMENT_SYSTEM_IN_NEURONAL_DEVELOPMENT_AND_PLASTICITY	WP_COMPLEMENT_SYSTEM_IN_NEURONAL_DEVELOPMENT_AND_PLASTICITY	19/1252	109/13343	0.0058673	0.0480225	0.0381083	CX3CR1/FASLG/IFNG/C3AR1/ITGAM/CR2/CR1/DLGAP5/SUSD4/ITGB2/PLSCR1/CASP3/FAS/CASP9/BAK1/CAP1/MBP/CASP7/CD59	19
mitochondrial fatty acid	REACTOME_MITOCHONDRIAL_FATTY_ACID_BETA_OXIDATION	REACTOME_MITOCHONDRIAL_FATTY_ACID_BETA_OXIDATION	9/1252	37/13343	0.00607832	0.0493918	0.0391949	PCTP/ACOT7/ACOT13/MMAA/ACAA2/DBI/DECR1/ACADM/ECHS1	9
